# Supplementary material for: Plasmodium P-Type Cyclin CYC3 Modulates Endomitotic Growth during Oocyst Development in Mosquitoes
Source: PLoS Pathog. 2015 Nov 13;11(11):e1005273. doi: 10.1371/journal.ppat.1005273 (PMC4643991; doi:10.1371/journal.ppat.1005273)
Supplement: S1 Table — (XLSX) [file ppat.1005273.s007.xlsx]

## Sheet: Sheet1
Supplementary Table S1: Oligonucleotides used in this study
Name	Sequence	Notes
T0891	CCCCGGTACCCGTCTATATATTAAATATGCTCGCTAATTTTATC	KpnI site underlined
T0892	CCCCGGGCCCTCTTTCCTTTTTATTTTTATCTTTTTCCATA	ApaI site underlined
INT T89	CATAATTTTAGTGAAACAAAATATATTAAG
ol492	ACGCTGAACTTGTGGCCG
N0451	CCCCGGGCCCGCTTTATATTTCAGTTTATAGTGTCTTTC	ApaI site underlined
N0452	GGGGAAGCTTGTAAAACAAAACATTCATTACTACAACC	HindIII site underlined
N0453	CCCCGAATTCGCAAACCAATTTCAGTCGTTAAAACTTATAACC	EcoRI site underlined
N0454	GGGGTCTAGAGCATTATTATATTTTCCTAACTTTTG	XbaI site underlined
INT N45	CATGTAAAATTTCATACTAGCTAATTTTTGTG
ol248	GATGTGTTATGTGATTAATTCATACAC
N45 KO1	GTATACATAGATTAATAATAACAGCAGC
N45 KO2	CTATAAAAGTTATATTCATGGGATGATAC
hsp70 FW	GTATTATTAATGAACCCACCGCT	PBANKA_081890
hsp70 RV	GAAACATCAAATGTACCACCTCC
arginine-tRNA FW	TTGATTCATGTTGGATTTGGCT	PBANKA_143420
arginine-tRNA RV	ATCCTTCTTTGCCCTTTCAG
crk1 FW	CACCAGGTTTTACTGTTTCTGAAT	PBANKA_071990
crk1 RV	GTGCATAACCCAATTTGTGTGC
crk3 FW	GTAACCCTTTATTTACCGCTGAT	PBANKA_071730
crk3 RV	TAATCATTGTTATTGGGAACCCC
crk4 FW	CGAGAACGAAGTGGTGATATATT	PBANKA_080800
crk4 RV	ACTGCCTCATTACGCTTACCA
crk5 FW	GGTAAGCCATTATTTCGAGGG	PBANKA_123020
crk5 RV	TCGTCATTATTGGGCTTTCCC
mrk FW	GACATGCATTCAGGTAAAATGGC	PBANKA_121280
mrk RV	CCCCATTAATAATTCGGGGGC
map2 FW	AATGAAGAACCAGGGCCA	PBANKA_093370
map2 RV	ACCATCTAGTAACTACATGGCT
cdc20 FW	ATGTTTGGTAACTATTTGGCGG	PBANKA_051060
cdc20 RV	ATCCCATATTTCTACTGCACCA
cdpk4 RW	AAATGTTGATGTACACAAGTGC	PBANKA_061520
cdpk4 RV	ATGTTCTAATGCATCTCTCTTGCT
nek2 FW	AGAGGCATTTATTGAAGACGG	PBANKA_124070
nek2 RV	GCTGTAATTATCTGTAGCAACCA
nek4 FW	GATGTATGGGCTATTGGCT	PBANKA_061670
nek4 RV	AGCATAACTGTTGAATTCCCT
ppm2 FW	GATGGCCAAGATGTTGTTGGTT	PBANKA_091020
ppm2 RV	AAATTTGTCCGTTTTCGGCACT
ppm5 FW	AATGTCACGGGCTATTGGAGA	PBANKA_142720
ppm5 RV	CCGCAGCATCTTGAACTTTATCA
celtos FW	AGATTAGGATTGGAGCCAGTTGA	PBANKA_143230
celtos RV	CACTAACTGGCTTGTGAACGG
cap380 FW	CGTTGGAAGGAAAATACAATGTAAC	PBANKA_121810
cap380 RV	GTTTATGTATTCCATTATGGGTAGG
csp FW	TCTTATATCCCAAGCGCGGAA	PBANKA_040320
csp RV	TCTAAGGTCAAATCTTCTGCTTTCT
ap2-o FW	GAATCTTCCATCTAACAATATATGTAAC	PBANKA_090590
ap2-o RV	GACCATTTCATTGTTATATCTGTGCA
ctrp FW	ACCTCCCGTTTTAGATGGATCG	PBANKA_041290
ctrp RV	ATGTGGTGTCTCTCCTCCATT
soap FW	AAGGCATCTTCACGATCCGA	PBANKA_103780
soap RV	TTAGTCCCTTTGCATGTGCG
p25 FW	CAATATGCTCTTGTAATATAGGATATG	PBANKA_051500
p25 RV	CACAGTTACACCTATAGTAGTCAT
p28 FW	CAATCCAGTATGCTCATGTGATATA	PBANKA_051490
p28 RV	GTCAATTTGCATTCTTCTGCAGC
mtip FW	GTTAGCTCCATCAAGTAAGGATGA	PBANKA_145950
mtip RV	GTTAAGAAACCAGTTGTATTGGTATC
myoa FW	GAGTAGTCTTTAAGGGATATCAAATATGG	PBANKA_135570
myoa RV	GATTTCGTATGGCGTTCCG
cyc1 FW	GATGAGCTTCACATTAAATATAAAGAG	-
cyc1 RV	CTAAAGTTTCTCCTATCTGCTTCG
cyc3 FW	CAAAGCAAACCAATTTCAGTCGTTA	PBANKA_123320
cyc3 RV	CCATAATATGAGTAGATGCTGTAGT
cyc4 FW	GAGAACAACTTTGTGTTGCGAATATC	PBANKA_140320
cyc4 RV	GAACCAATTAGTTTCCTTGATTAACG
pk5 FW	GGTCTTTGAGCATCTAGACCA	PBANKA_113320
pk5 RV	TGCTGTAACTGATTCTAATCCTC
pk6 FW	GTGACAATATGACCCCATCAG	PBANKA_135090
pk6 RV	CACCCCAAACTCCAAATATCG
pk7 FW	CAGGGATGTTAAACCATCGAAC	PBANKA_031030
pk7 RV	AATTTATATGTCCCCCTAGTTCC
dmc1 FW	CAATTGTTAGCCACATCAGCAG	PBANKA_071400
dmc1 RV	GGGCAAATGGTTCTTCGCAC
ccp3 FW	CTATTGGTAGATCAAACAAACAAGCA	PBANKA_103520
ccp3 RV	GTTTGAAAGAACGGAATCATATGATTC
ap2-l FW	GAGGAGTTAAACCTGCTATTCAG	PBANKA_021440
ap2-l RV	TGGCATTTCCGGTATTTCCTACT
ap2-sp FW	GAAACCGGGCAACTGAACTAATT	PBANKA_132980
ap2-sp RV	GGCATTCATGCCAAATCTTGAAG
ap2-g2 FW	GACCTACTGGAGTGTCAGGT	PBANKA_103430
ap2-g2 RV	CCGCCACTAACTTTATATTGAGC
ap2-g FW	CCGACAAATCAAATAATAGTAACACG	PBANKA_143750
ap2-g RV	GTTCACCGATGCTACTATTGAGTA
mcm8 FW	TTACGAAATAAACTTCCGCTGATACT	PBANKA_060980
mcm8 RV	TGTTGGGCATTGCATAAGGAAATG
ppm7 FW	CGAGCTTTTGGTGATTTTCCGT	PBANKA_142700
ppm7 RV	TTGACAAGGCCACAATTTCGT
