# Supplementary material for: Plasmodium P-Type Cyclin CYC3 Modulates Endomitotic Growth during Oocyst Development in Mosquitoes
Source: PLoS Pathog. 2015 Nov 13;11(11):e1005273. doi: 10.1371/journal.ppat.1005273 (PMC4643991; doi:10.1371/journal.ppat.1005273)
Supplement: S2 Table — (XLSX) [file ppat.1005273.s008.xlsx]

## Sheet: Sheet1
Supplementary Table S2: List of differentially expressed genes (FDR-corrected p value < 0.05) between ∆cyc3 and WT activated gametocytes.
				Cuffdiff2							DESeq2
Sample	gene id	gene short name	locus	cyc3 transcript	WT transcript	log2 fold change	test stat	p value	q value	significant	baseMean	log2 fold change	log2 fold change standard error	test stat	p value	q value	Gene description
AG	PBANKA_146570	NA	berg14:2437596-2438848	20.5993	163.034	-2.98451	4.85317	5e-05	0.000159772	yes	336.366	-2.56112	0.977239	-2.62077	0.00877311	0.0413383	fam-a protein
AG	PBANKA_090010	NA	berg09:2126-2903	33.0048	214.609	-2.70097	5.26829	5e-05	0.000159772	yes	235.569	-2.50059	0.51106	-4.89295	9.93347e-07	5.62687e-05	#N/A
AG	PBANKA_020170	NA	berg02:100585-100843	40.0624	215.102	-2.4247	2.80375	0.0007	0.00180456	yes	1438.93	-1.94797	0.485898	-4.00901	6.09735e-05	0.000971177	conserved Plasmodium protein, unknown function
AG	PBANKA_060960	NA	berg06:382774-383476	6.60813	34.4419	-2.38185	3.03814	5e-05	0.000159772	yes	2901.23	-2.24245	0.465259	-4.81978	1.43714e-06	7.19756e-05	heat shock protein 20, putative
AG	PBANKA_031580	NA	berg03:546419-546732	2780.05	14021.3	-2.33444	4.86209	5e-05	0.000159772	yes	2939.56	-1.91623	0.447082	-4.2861	1.8184e-05	0.000412794	ribosome associated membrane protein RAMP4, putative
AG	PBANKA_112810	PL	berg11:1032273-1034529	62.3896	310.221	-2.31392	5.2801	5e-05	0.000159772	yes	2126.14	-2.21104	0.309672	-7.13995	9.33655e-13	1.5119e-09	phospholipase phosphatidylcholine-sterol acyltransferase, putative phosphatidylcholine-sterol acyltransferase phospholipase, putative
AG	PBANKA_146520	NA	berg14:2420028-2421121	8.52594	41.2107	-2.27309	3.31627	5e-05	0.000159772	yes	81.4866	-2.36877	0.598682	-3.95665	7.60093e-05	0.00115392	BIR protein PIR protein
AG	PBANKA_041290	CTRP	berg04:474093-479811	15.6648	74.7435	-2.25442	5.2615	5e-05	0.000159772	yes	39750.1	-2.08968	0.336785	-6.20479	5.47703e-10	1.77797e-07	circumsporozoite- and TRAP-related protein
AG	PBANKA_021370	NA	berg02:525768-526914	115.02	541.54	-2.23519	5.08757	5e-05	0.000159772	yes	1198.15	-1.95834	0.375441	-5.21611	1.82718e-07	1.78448e-05	conserved Plasmodium protein, unknown function
AG	PBANKA_061550	NA	berg06:591634-595381	30.2186	138.246	-2.19373	4.93212	5e-05	0.000159772	yes	2095.11	-2.14882	0.376719	-5.70403	1.17008e-08	2.18624e-06	conserved Plasmodium protein, unknown function
AG	PBANKA_103780	SOAP	berg10:1486413-1486914	125.239	562.482	-2.16712	4.67344	5e-05	0.000159772	yes	60590.6	-2.06792	0.449063	-4.60497	4.12534e-06	0.000147452	secreted ookinete adhesive protein
AG	PBANKA_091665	NA	berg09:663424-664314	83.268	368.371	-2.14532	4.39529	5e-05	0.000159772	yes	804.203	-2.01511	0.416095	-4.84292	1.27946e-06	6.74525e-05	conserved Plasmodium protein, unknown function
AG	PBANKA_112020	PDX1	berg11:733360-734254	50.499	219.76	-2.1216	4.81097	5e-05	0.000159772	yes	484.162	-1.88416	0.328546	-5.73485	9.75993e-09	1.89655e-06	pyridoxine biosynthesis protein PDX1, putative
AG	PBANKA_051430	NA	berg05:547522-550366	81.062	351.46	-2.11626	4.71272	5e-05	0.000159772	yes	1937.79	-2.20908	0.301113	-7.33639	2.19437e-13	9.72195e-10	conserved Plasmodium protein, unknown function
AG	PBANKA_040690	NA	berg04:263942-265626	20.0122	86.0896	-2.10496	4.33189	5e-05	0.000159772	yes	1386.04	-2.09871	0.30371	-6.91025	4.83786e-12	3.91706e-09	conserved Plasmodium protein, unknown function
AG	PBANKA_011170	NA	berg01:430754-431522	152.856	651.255	-2.09105	4.57109	5e-05	0.000159772	yes	1306.97	-2.05802	0.431073	-4.77418	1.8044e-06	8.516e-05	apicoplast ribosomal protein L18 precursor, putative
AG	PBANKA_132390	NA	berg13:945173-946055	94.6318	398.296	-2.07344	4.5743	5e-05	0.000159772	yes	Not found differentially expressed by DESeq2						conserved Plasmodium protein, unknown function
AG	PBANKA_124520	NA	berg12:1680462-1682658	1582.06	6600.93	-2.06087	3.8379	5e-05	0.000159772	yes	10153.2	-1.90748	0.423008	-4.50932	6.50372e-06	0.000202533	conserved Plasmodium protein, unknown function
AG	PBANKA_123360	PSOP13	berg12:1270251-1271469	2186.42	9112.4	-2.05926	3.87412	5e-05	0.000159772	yes	10247.3	-1.76624	0.415489	-4.25099	2.12825e-05	0.000463634	secreted ookinete protein, putative
AG	PBANKA_050030	NA	berg05:11319-12096	9.91438	40.7392	-2.03882	2.96684	0.00015	0.000444344	yes	46.5634	-1.86368	0.600983	-3.10105	0.00192837	0.0135466	#N/A
AG	PBANKA_136440	IMC1f	berg13:2435058-2438709	94.8995	384.16	-2.01724	4.29359	5e-05	0.000159772	yes	7457.84	-2.00346	0.352473	-5.68401	1.31569e-08	2.32216e-06	inner membrane complex protein 1f, putative
AG	PBANKA_145950	MTIP	berg14:2228481-2229096	3653.15	14634.6	-2.00217	3.46446	5e-05	0.000159772	yes	43298.5	-1.91795	0.393812	-4.87022	1.11473e-06	6.08467e-05	myosin A tail domain interacting protein MTIP, putative myosin light chain 1, putative
AG	PBANKA_114090	NA	berg11:1530659-1531260	265.695	1057.33	-1.99258	4.30219	5e-05	0.000159772	yes	1045.79	-1.96167	0.352794	-5.5604	2.69157e-08	4.33032e-06	mitochondrial ribosomal protein S17 precursor, putative
AG	PBANKA_092330	NA	berg09:879417-881016	620.843	2464.34	-1.9889	4.01038	5e-05	0.000159772	yes	4608.54	-1.91581	0.407099	-4.706	2.52624e-06	0.000110563	conserved Plasmodium protein, unknown function
AG	PBANKA_040820	CDPK3	berg04:307830-309962	36.4723	144.601	-1.98721	4.5454	5e-05	0.000159772	yes	12362.6	-1.81464	0.363594	-4.99085	6.01153e-07	4.23409e-05	calcium-dependent protein kinase 3
AG	PBANKA_100210	P36	berg10:98650-99709	316.933	1244.72	-1.97356	3.98094	5e-05	0.000159772	yes	2623.66	-1.99531	0.422499	-4.72263	2.32811e-06	0.000103761	6-cysteine protein
AG	PBANKA_082320	NA	berg08:894950-897647	1199.41	4695.6	-1.96898	3.66169	5e-05	0.000159772	yes	8111.79	-1.83452	0.39576	-4.63544	3.56178e-06	0.000135181	conserved Plasmodium protein, unknown function
AG	PBANKA_134700	NA	berg13:1823313-1826584	120.849	472.554	-1.96727	4.29649	5e-05	0.000159772	yes	6757.61	-1.79395	0.289141	-6.20442	5.48981e-10	1.77797e-07	conserved Plasmodium protein, unknown function
AG	PBANKA_112900	PSOP6	berg11:1079603-1080717	1661.72	6431.11	-1.95239	3.91555	5e-05	0.000159772	yes	6834.38	-1.77997	0.428178	-4.15707	3.22355e-05	0.000618973	secreted ookinete protein, putative
AG	PBANKA_132880	NA	berg13:1138251-1138794	435.339	1670.63	-1.94018	4.0905	5e-05	0.000159772	yes	1875.51	-1.84434	0.335954	-5.48985	4.02282e-08	5.78851e-06	conserved Plasmodium protein, unknown function
AG	PBANKA_134020	LSM6	berg13:1566197-1566431	440.519	1672.77	-1.92496	3.78157	5e-05	0.000159772	yes	912.785	-1.67703	0.452232	-3.70833	0.000208627	0.00247802	U6 snRNA-associated Sm-like protein LSm6, putative
AG	PBANKA_081290	NA	berg08:563842-564619	365.982	1388.87	-1.92407	4.02294	5e-05	0.000159772	yes	3305.22	-1.75716	0.365817	-4.80338	1.56013e-06	7.57909e-05	conserved Plasmodium protein, unknown function
AG	PBANKA_124210	METAP1a	berg12:1574854-1576762	106.41	399.68	-1.90921	4.41837	5e-05	0.000159772	yes	1005.62	-1.65482	0.368653	-4.48884	7.16106e-06	0.000210058	methionine aminopeptidase 1a, putative
AG	PBANKA_010210	DHODH	berg01:70630-72184	76.535	286.05	-1.90207	4.1948	5e-05	0.000159772	yes	1532.42	-1.81831	0.363077	-5.00806	5.49813e-07	4.04696e-05	dihydroorotate dehydrogenase, putative
AG	PBANKA_112320	NA	berg11:840282-841956	542.37	2022.82	-1.89902	3.97751	5e-05	0.000159772	yes	3074.12	-1.75537	0.397984	-4.41066	1.03058e-05	0.000273582	conserved Plasmodium protein, unknown function
AG	PBANKA_135790	NA	berg13:2202354-2204706	219.532	810.939	-1.88516	4.28008	5e-05	0.000159772	yes	2295.22	-1.68171	0.322653	-5.21212	1.86698e-07	1.78448e-05	conserved Plasmodium protein, unknown function
AG	PBANKA_120450	NA	berg12:168220-169321	874.426	3221.79	-1.88145	3.74669	5e-05	0.000159772	yes	2598.23	-1.66276	0.440945	-3.7709	0.000162658	0.00204713	conserved Plasmodium protein, unknown function
AG	PBANKA_000430	NA	Cap1_berg-648e06.p1c:250-1412	3.60872	13.2465	-1.87605	2.06238	0.0043	0.00918049	yes	Not found differentially expressed by DESeq2						#N/A
AG	PBANKA_144500	SPM2	berg14:1677143-1678075	449.864	1648.09	-1.87323	3.96323	5e-05	0.000159772	yes	5025.82	-1.71888	0.363381	-4.73023	2.24262e-06	0.000100876	subpellicular microtubule protein 2, putative
AG	PBANKA_112880	NA	berg11:1072678-1074636	1115.18	4068.1	-1.86708	3.66794	5e-05	0.000159772	yes	8535.32	-1.59426	0.430367	-3.70443	0.00021187	0.0025043	CPW-WPC family protein, putative
AG	PBANKA_122890	WARP	berg12:1100215-1101127	271.883	991.527	-1.86666	4.21078	5e-05	0.000159772	yes	14325.9	-1.71054	0.389602	-4.39047	1.13104e-05	0.000289189	von Willebrand factor A domain-related protein
AG	PBANKA_051810	TLAP2	berg05:663346-665143	7.32292	26.6483	-1.86355	3.31152	5e-05	0.000159772	yes	1600.92	-1.81957	0.36885	-4.9331	8.09338e-07	4.97691e-05	thioredoxin-like associated protein 2, putative
AG	PBANKA_133810	NA	berg13:1494297-1496588	1159.4	4218.75	-1.86343	3.749	5e-05	0.000159772	yes	8570.68	-1.68522	0.38264	-4.40419	1.06182e-05	0.000278341	conserved Plasmodium protein, unknown function
AG	PBANKA_060180	NA	berg06:92113-92603	24.6293	89.3002	-1.85829	1.96605	0.00475	0.0100326	yes	Not found differentially expressed by DESeq2						conserved Plasmodium protein, unknown function
AG	PBANKA_071430	HSP20	berg07:504846-505788	341.469	1227.65	-1.84607	4.13244	5e-05	0.000159772	yes	10742.4	-1.72202	0.383932	-4.48523	7.28369e-06	0.000210058	small heat shock protein HSP20
AG	PBANKA_051600	NA	berg05:602225-603174	468.412	1683.16	-1.84532	4.02916	5e-05	0.000159772	yes	1475.53	-1.66112	0.383853	-4.32748	1.50825e-05	0.000360939	conserved Plasmodium protein, unknown function
AG	PBANKA_131140	NA	berg13:482552-483300	885.666	3169.26	-1.83931	3.70461	5e-05	0.000159772	yes	2856.49	-1.8495	0.442061	-4.18382	2.86656e-05	0.000561522	conserved Plasmodium protein, unknown function
AG	PBANKA_102310	NA	berg10:886934-891506	9.6511	34.4227	-1.8346	4.10662	5e-05	0.000159772	yes	1651.62	-1.76755	0.379967	-4.65186	3.28951e-06	0.000130987	conserved Plasmodium protein, unknown function
AG	PBANKA_135490	IMC1k	berg13:2061804-2063190	1315.16	4677	-1.83034	3.27501	5e-05	0.000159772	yes	25329.6	-1.72521	0.342372	-5.03901	4.67941e-07	3.55197e-05	inner membrane complex protein 1k, putative
AG	PBANKA_145500	NA	berg14:2087934-2089422	95.7835	339.983	-1.82761	4.14273	5e-05	0.000159772	yes	545.335	-1.57925	0.350837	-4.50139	6.75119e-06	0.000206616	mitochondrial carrier protein, putative
AG	PBANKA_091670	NA	berg09:666075-666867	1786.49	6338.1	-1.82692	3.34618	5e-05	0.000159772	yes	10181.5	-1.66587	0.378515	-4.40108	1.07715e-05	0.000278341	conserved Plasmodium protein, unknown function
AG	PBANKA_143760	GAP45	berg14:1374738-1375293	3597.53	12744.5	-1.82479	3.23621	5e-05	0.000159772	yes	21505.3	-1.83828	0.352619	-5.21323	1.85581e-07	1.78448e-05	glideosome-associated protein 45, putative
AG	PBANKA_062240	NA	berg06:845931-852273	256.73	907.285	-1.8213	3.40252	5e-05	0.000159772	yes	15512.7	-1.75131	0.248244	-7.05477	1.72881e-12	2.09964e-09	kinesin-19, putative
AG	PBANKA_141480	NA	berg14:545545-546284	1261.32	4424.5	-1.81058	3.59108	5e-05	0.000159772	yes	2798.61	-1.82301	0.453432	-4.02047	5.80813e-05	0.000943675	conserved Plasmodium protein, unknown function
AG	PBANKA_136020	NA	berg13:2285628-2286030	153.785	535.939	-1.80116	3.90048	5e-05	0.000159772	yes	1112.91	-1.79818	0.30714	-5.8546	4.78152e-09	1.10613e-06	conserved Plasmodium protein, unknown function
AG	PBANKA_124660	CP1	berg12:1753262-1754193	49.1136	170.431	-1.79499	3.71216	5e-05	0.000159772	yes	384.549	-1.77718	0.422061	-4.21071	2.54567e-05	0.000521808	fam-b protein cleft-like protein 1
AG	PBANKA_061780	NA	berg06:694104-694494	98.3919	340.576	-1.79137	3.23912	5e-05	0.000159772	yes	1552.79	-1.67271	0.360241	-4.64331	3.42867e-06	0.000133252	conserved Plasmodium protein, unknown function
AG	PBANKA_090190	NA	berg09:82739-91280	169.924	587.45	-1.78958	3.38947	5e-05	0.000159772	yes	9064.25	-1.71831	0.259727	-6.61582	3.69493e-11	2.56428e-08	tubulin--tyrosine ligase, putative
AG	PBANKA_114370	PSOP2	berg11:1614501-1618419	18.4198	63.608	-1.78795	4.23394	5e-05	0.000159772	yes	12979.6	-1.58614	0.379215	-4.1827	2.88071e-05	0.000562027	secreted ookinete protein, putative
AG	PBANKA_111760	NA	berg11:639148-641339	4.21689	14.4335	-1.77517	2.5433	0.00165	0.00391295	yes	368.627	-1.72537	0.383102	-4.50367	6.67901e-06	0.000206616	conserved Plasmodium protein, unknown function
AG	PBANKA_110410	NA	berg11:143212-144835	957.242	3275.64	-1.77482	3.42379	5e-05	0.000159772	yes	5085.1	-1.63941	0.380956	-4.30341	1.68189e-05	0.000387233	conserved Plasmodium protein, unknown function
AG	PBANKA_070270	ROM3	berg07:102780-104076	198.889	676.166	-1.76542	3.92162	5e-05	0.000159772	yes	1720.95	-1.68468	0.347997	-4.84109	1.29129e-06	6.74525e-05	rhomboid protease ROM3
AG	PBANKA_123190	NA	berg12:1211199-1212606	2.00753	6.81469	-1.76322	1.82527	0.0172	0.0314641	yes	Not found differentially expressed by DESeq2						conserved Plasmodium protein, unknown function
AG	PBANKA_110070	NA	berg11:26525-28042	5.73745	19.4688	-1.76268	2.20421	0.00225	0.00515737	yes	66.8877	-1.72464	0.542218	-3.18071	0.00146914	0.0109633	fam-a protein
AG	PBANKA_021400	NA	berg02:533161-548458	9.64574	32.62	-1.75779	4.0019	5e-05	0.000159772	yes	Not found differentially expressed by DESeq2						dynein heavy chain, putative
AG	PBANKA_143640	NA	berg14:1322193-1323086	263.224	889.728	-1.75708	3.69166	5e-05	0.000159772	yes	992.124	-1.72041	0.354642	-4.85111	1.22769e-06	6.55965e-05	conserved Plasmodium protein, unknown function
AG	PBANKA_030350	NA	berg03:106989-107577	441.45	1487.3	-1.75237	3.7314	5e-05	0.000159772	yes	1665.74	-1.62052	0.430835	-3.76135	0.000168997	0.0021051	conserved Plasmodium protein, unknown function
AG	PBANKA_051480	NA	berg05:563660-564380	73.348	246.84	-1.75075	3.80289	5e-05	0.000159772	yes	456.567	-1.81274	0.386807	-4.68643	2.78018e-06	0.000115493	calmodulin, putative
AG	PBANKA_143030	NA	berg14:1113214-1114456	1548.64	5175.67	-1.74075	3.34843	5e-05	0.000159772	yes	6162.38	-1.61494	0.394988	-4.08858	4.34018e-05	0.000750342	conserved Plasmodium protein, unknown function
AG	PBANKA_061830	NA	berg06:711394-712924	15.3144	51.1266	-1.73919	2.71994	0.0001	0.000305856	yes	171.97	-1.41137	0.367506	-3.8404	0.000122833	0.00165127	Ham1-like protein, putative
AG	PBANKA_051300	IMC1m	berg05:503628-504853	43.3242	144.16	-1.73443	3.9015	5e-05	0.000159772	yes	3569.35	-1.72416	0.287812	-5.99059	2.09085e-09	5.64297e-07	inner membrane complex protein 1m, putative
AG	PBANKA_135770	NA	berg13:2192573-2193916	102.147	339.278	-1.73182	3.93038	5e-05	0.000159772	yes	1137.74	-1.69699	0.361589	-4.69315	2.69031e-06	0.000114645	aspartate carbamoyltransferase, putative
AG	PBANKA_133280	ACC	berg13:1317226-1326642	24.2995	80.4901	-1.72788	3.87201	5e-05	0.000159772	yes	1639.25	-1.65671	0.273963	-6.04721	1.4738e-09	4.2116e-07	biotin carboxylase subunit of acetyl CoA carboxylase, putative
AG	PBANKA_142370	GMD	berg14:863082-864168	398.485	1316.1	-1.72367	3.43438	5e-05	0.000159772	yes	4119.75	-1.61234	0.420888	-3.8308	0.000127726	0.00170465	GDP-mannose 4,6-dehydratase, putative
AG	PBANKA_111350	RAB1a	berg11:502089-502710	342.441	1127.12	-1.71871	3.782	5e-05	0.000159772	yes	2040.83	-1.47054	0.377817	-3.89219	9.93429e-05	0.00140293	ras-related protein Rab-1A, putative
AG	PBANKA_132910	NA	berg13:1149559-1152090	1087.39	3573.67	-1.71653	3.09064	0.00015	0.000444344	yes	6801.56	-1.64129	0.452205	-3.62952	0.000283949	0.00312087	plasmepsin VIII, putative
AG	PBANKA_122830	NA	berg12:1062926-1076054	43.7547	143.172	-1.71024	3.54827	5e-05	0.000159772	yes	11440.5	-1.59507	0.328816	-4.85094	1.22875e-06	6.55965e-05	conserved Plasmodium protein, unknown function
AG	PBANKA_135460	ISC1	berg13:2054950-2056405	5.81067	18.939	-1.70459	2.65638	0.0005	0.00133307	yes	870.51	-1.9128	0.321852	-5.94312	2.79655e-09	7.15034e-07	inner membrane complex suture component, putative
AG	PBANKA_124060	IMC1g	berg12:1533421-1534315	318.569	1036.14	-1.70155	3.71297	5e-05	0.000159772	yes	8271.24	-1.56926	0.340973	-4.60229	4.17871e-06	0.000148176	inner membrane complex protein 1g, putative
AG	PBANKA_090280	NA	berg09:134545-135611	25.7328	83.4109	-1.69663	3.23767	5e-05	0.000159772	yes	265.233	-1.79649	0.309557	-5.80342	6.49754e-09	1.43478e-06	conserved Plasmodium protein, unknown function
AG	PBANKA_123770	NA	berg12:1427204-1427912	162.336	525.882	-1.69576	3.88566	5e-05	0.000159772	yes	1187.69	-1.44545	0.311591	-4.63892	3.50241e-06	0.000134083	#N/A
AG	PBANKA_093250	NA	berg09:1217777-1221061	1081.05	3482.28	-1.6876	2.97214	0.00015	0.000444344	yes	15510.9	-1.51923	0.335974	-4.52188	6.12927e-06	0.000197192	SET domain protein, putative
AG	PBANKA_031140	NA	berg03:395985-400938	36.101	115.082	-1.67256	3.81447	5e-05	0.000159772	yes	1639.76	-1.55311	0.35795	-4.3389	1.43199e-05	0.000349577	serine/threonine protein kinase, putative
AG	PBANKA_082850	PPP4	berg08:1094236-1095163	96.5669	306.016	-1.66401	3.73945	5e-05	0.000159772	yes	534.311	-1.66904	0.371632	-4.49112	7.08507e-06	0.000210058	serine/threonine protein phosphatase 4
AG	PBANKA_136040	NA	berg13:2291309-2293909	798.583	2526.3	-1.66151	3.4287	5e-05	0.000159772	yes	4512.79	-1.50545	0.387786	-3.88218	0.000103525	0.00144519	conserved Plasmodium protein, unknown function
AG	PBANKA_143230	CelTOS	berg14:1161822-1162380	310.327	979.668	-1.6585	3.71651	5e-05	0.000159772	yes	12538.1	-1.41654	0.34358	-4.12289	3.74156e-05	0.000696418	cell traversal protein for ookinetes and sporozoites
AG	PBANKA_131780	NA	berg13:727503-728059	75.2378	237.395	-1.65776	2.84496	5e-05	0.000159772	yes	240.146	-1.42145	0.441119	-3.22238	0.00127133	0.00986597	tRNA intron endonuclease, putative
AG	PBANKA_090790	NA	berg09:290508-296991	309.026	974.031	-1.65624	3.0508	5e-05	0.000159772	yes	11631.1	-1.6356	0.263048	-6.21788	5.03915e-10	1.77797e-07	conserved Plasmodium protein, unknown function
AG	PBANKA_082310	NA	berg08:892659-893868	748.388	2348.25	-1.64973	3.24048	5e-05	0.000159772	yes	7394.74	-1.56103	0.350636	-4.45199	8.50764e-06	0.000236172	S-adenosylmethionine synthetase, putative
AG	PBANKA_071400	DMC1	berg07:497206-498832	2543.39	7955.73	-1.64524	2.88624	0.00015	0.000444344	yes	19755.4	-1.49262	0.37883	-3.94007	8.14572e-05	0.0012176	meiotic recombination protein DMC1
AG	PBANKA_010830	DHHC2	berg01:322515-323742	204.186	638.283	-1.64431	3.65349	5e-05	0.000159772	yes	1572.91	-1.80756	0.339069	-5.33096	9.76975e-08	1.10375e-05	palmitoyltransferase, putative
AG	PBANKA_131880	PTP1	berg13:756044-756900	507.226	1582.24	-1.64127	3.65587	5e-05	0.000159772	yes	1821.9	-1.32334	0.373335	-3.54465	0.000393133	0.00400778	protein tyrosine phosphatase
AG	PBANKA_112100	NA	berg11:758887-763057	54.4681	169.576	-1.63845	3.66516	5e-05	0.000159772	yes	1890.52	-1.57327	0.344993	-4.56028	5.10848e-06	0.00017234	conserved Plasmodium protein, unknown function
AG	PBANKA_141890	Rab11a	berg14:695847-697406	688.053	2139.42	-1.63663	3.57574	5e-05	0.000159772	yes	3505.86	-1.50961	0.356012	-4.24033	2.23194e-05	0.000479769	ras-related protein Rab-11A
AG	PBANKA_142950	NA	berg14:1091750-1092551	108.588	337.591	-1.63642	3.39475	5e-05	0.000159772	yes	955.19	-1.46348	0.347168	-4.21549	2.49237e-05	0.000517433	RNA polymerase subunit 8c, putative
AG	PBANKA_123370	NA	berg12:1272266-1273361	58.3238	180.67	-1.6312	3.60543	5e-05	0.000159772	yes	Not found differentially expressed by DESeq2						conserved Plasmodium protein, unknown function
AG	PBANKA_091720	NA	berg09:682452-682887	202.101	625.609	-1.63018	3.5926	5e-05	0.000159772	yes	1024.74	-1.69206	0.342569	-4.93932	7.83951e-07	4.88261e-05	RNA-binding protein s1, putative
AG	PBANKA_070900	NA	berg07:317423-317938	1116.32	3453.24	-1.6292	3.86971	5e-05	0.000159772	yes	1995.52	-1.11904	0.285995	-3.9128	9.12307e-05	0.00132609	protein transport protein SEC61 subunit beta, putative
AG	PBANKA_141740	NA	berg14:640228-642166	161.681	499.224	-1.62653	3.57611	5e-05	0.000159772	yes	4337.19	-1.66032	0.305114	-5.44165	5.27897e-08	7.12367e-06	conserved Plasmodium protein, unknown function
AG	PBANKA_133680	NA	berg13:1444612-1444948	55.3335	170.478	-1.62336	2.68221	0.00025	0.000711981	yes	1347.52	-1.62009	0.359045	-4.51222	6.41529e-06	0.000201068	conserved Plasmodium protein, unknown function
AG	PBANKA_120510	NA	berg12:181539-183008	1529.45	4705.28	-1.62126	3.15504	5e-05	0.000159772	yes	6058.78	-1.39385	0.374257	-3.72431	0.00019585	0.00235505	PPPDE peptidase, putative
AG	PBANKA_082420	PLP3	berg08:933125-935573	31.9208	97.9626	-1.61774	3.7556	5e-05	0.000159772	yes	2279.61	-1.56115	0.362205	-4.31013	1.6316e-05	0.000381072	perforin-like protein 3
AG	PBANKA_123720	RPL17	berg12:1410948-1411711	144.284	442.487	-1.61672	3.63359	5e-05	0.000159772	yes	740.941	-1.4201	0.345457	-4.11077	3.94336e-05	0.000720183	50S ribosomal protein L17, apicoplast, putative
AG	PBANKA_134380	Sir2A	berg13:1719115-1719952	84.8331	260.01	-1.61587	3.74854	5e-05	0.000159772	yes	1195.5	-1.37896	0.325721	-4.23357	2.30013e-05	0.000491832	transcriptional regulatory protein sir2a
AG	PBANKA_141450	NA	berg14:535268-537558	1009.31	3090.91	-1.61466	3.15398	5e-05	0.000159772	yes	6544.26	-1.5214	0.342903	-4.43682	9.12994e-06	0.000247784	protein kinase, putative
AG	PBANKA_141100	NA	berg14:405797-405998	70.0659	213.497	-1.60743	1.75231	0.0136	0.0255145	yes	122.193	-1.28143	0.355379	-3.6058	0.000311193	0.00333725	conserved Plasmodium protein, unknown function
AG	PBANKA_146000	PKB	berg14:2239871-2242178	5.7009	17.355	-1.60609	2.79229	0.0002	0.000578969	yes	Not found differentially expressed by DESeq2						rac-beta serine/threonine protein kinase, putative
AG	PBANKA_072260	NA	berg07:800237-801177	78.9718	240.101	-1.60423	3.36872	5e-05	0.000159772	yes	810.103	-1.71572	0.480247	-3.57258	0.000353478	0.00367708	fam-b protein
AG	PBANKA_143370	NA	berg14:1203211-1204938	75.8127	230.091	-1.60169	3.667	5e-05	0.000159772	yes	917.505	-1.46542	0.326773	-4.48453	7.3075e-06	0.000210058	conserved Plasmodium protein, unknown function
AG	PBANKA_113150	NA	berg11:1160906-1162586	99.4754	300.366	-1.59431	3.67632	5e-05	0.000159772	yes	1690.05	-1.41242	0.28446	-4.96527	6.86058e-07	4.50388e-05	conserved Plasmodium protein, unknown function
AG	PBANKA_093750	NA	berg09:1386106-1388182	206.245	620.909	-1.59002	3.30803	5e-05	0.000159772	yes	3186.66	-1.61936	0.331521	-4.88465	1.03613e-06	5.73403e-05	conserved Plasmodium protein, unknown function
AG	PBANKA_100990	NA	berg10:411966-413389	846.637	2540.17	-1.58511	3.10114	5e-05	0.000159772	yes	6895.45	-1.43253	0.367728	-3.89561	9.79506e-05	0.00139136	conserved Plasmodium protein, unknown function
AG	PBANKA_030160	NA	berg03:52094-54969	1022.42	3063.67	-1.58327	2.90477	0.0001	0.000305856	yes	18942.9	-1.59036	0.352366	-4.51336	6.38073e-06	0.000201068	conserved Plasmodium protein, unknown function
AG	PBANKA_040810	NA	berg04:305170-306044	101.49	303.607	-1.58087	3.56414	5e-05	0.000159772	yes	835.008	-1.33097	0.285276	-4.66555	3.07787e-06	0.00012565	50S ribosomal protein L9, apicoplast, putative
AG	PBANKA_120200	IMC1c	berg12:79579-80416	1332.49	3985.48	-1.58063	3.13355	5e-05	0.000159772	yes	21434.3	-1.57427	0.329755	-4.77405	1.80557e-06	8.516e-05	inner membrane complex protein 1c
AG	PBANKA_041065	NA	berg04:401775-403062	7.7464	23.0653	-1.57412	2.36148	0.00075	0.00192218	yes	3605.09	-1.53422	0.331991	-4.62127	3.81395e-06	0.000140744	conserved Plasmodium protein, unknown function
AG	PBANKA_101500	NA	berg10:620410-621454	118.428	352.524	-1.5737	3.62666	5e-05	0.000159772	yes	1531.04	-1.35325	0.357841	-3.78169	0.000155765	0.00200046	mitochondrial ribosomal protein L15 precursor, putative
AG	PBANKA_052360	NA	berg05:878276-878930	148.579	442.192	-1.57345	3.31378	5e-05	0.000159772	yes	510.018	-1.1903	0.426295	-2.7922	0.00523513	0.028448	BSD-domain protein, putative
AG	PBANKA_134250	NA	berg13:1661275-1665841	361.98	1073.89	-1.56887	2.9795	5e-05	0.000159772	yes	20905.2	-1.51522	0.359736	-4.21205	2.53062e-05	0.000520923	conserved Plasmodium protein, unknown function
AG	PBANKA_120260	NA	berg12:107799-110733	429.268	1273.49	-1.56884	3.06004	5e-05	0.000159772	yes	8248.59	-1.5094	0.234472	-6.43746	1.21486e-10	5.90181e-08	E3 ubiquitin-protein ligase, putative
AG	PBANKA_101700	NA	berg10:682332-683769	3.06449	9.06913	-1.56532	1.92743	0.0082	0.0163083	yes	420.41	-1.62339	0.386543	-4.19977	2.67191e-05	0.000534162	CorA-like Mg2+ transporter protein, putative
AG	PBANKA_062040	NA	berg06:768665-770799	553.331	1633.62	-1.56186	3.28134	5e-05	0.000159772	yes	4076.95	-1.51434	0.337136	-4.49177	7.06327e-06	0.000210058	conserved Plasmodium protein, unknown function
AG	PBANKA_051420	NA	berg05:544926-546186	36.9269	108.911	-1.56041	3.47989	5e-05	0.000159772	yes	Not found differentially expressed by DESeq2						conserved Plasmodium protein, unknown function
AG	PBANKA_061940	NA	berg06:746369-746875	1003.74	2959.64	-1.56003	3.36946	5e-05	0.000159772	yes	1149.25	-1.26565	0.408012	-3.102	0.0019222	0.0135334	conserved Plasmodium protein, unknown function
AG	PBANKA_102570	IMC1l	berg10:1020404-1021559	18.1154	53.2551	-1.5557	3.08016	5e-05	0.000159772	yes	2168.12	-1.4654	0.277154	-5.28729	1.24141e-07	1.37063e-05	inner membrane complex protein 1l, putative
AG	PBANKA_110930	NA	berg11:339417-341505	984.291	2892.88	-1.55535	3.00063	5e-05	0.000159772	yes	7758.43	-1.38505	0.371039	-3.7329	0.000189285	0.00229208	conserved Plasmodium protein, unknown function
AG	PBANKA_051850	NA	berg05:677488-678025	641.533	1883.55	-1.55386	3.31677	5e-05	0.000159772	yes	2554.53	-1.42291	0.376794	-3.77636	0.000159138	0.00202331	ADP-ribosylation factor, putative
AG	PBANKA_120710	NA	berg12:262674-264112	101.241	297.029	-1.55281	3.65931	5e-05	0.000159772	yes	1067.08	-1.4056	0.313358	-4.48559	7.27112e-06	0.000210058	Plasmodium exported protein, unknown function
AG	PBANKA_102440	NA	berg10:942003-942414	201.043	589.578	-1.55218	3.45929	5e-05	0.000159772	yes	4911.73	-1.45503	0.40846	-3.56224	0.000367707	0.00380068	calmodulin, putative
AG	PBANKA_135250	NA	berg13:1987708-1990477	777.206	2272.91	-1.54817	3.04404	5e-05	0.000159772	yes	12089.5	-1.46434	0.311747	-4.69719	2.63766e-06	0.000113396	CPW-WPC family protein, putative
AG	PBANKA_060620	NA	berg06:247268-249306	1885.58	5500.02	-1.54443	2.79984	5e-05	0.000159772	yes	13363.5	-1.43584	0.359621	-3.99265	6.53382e-05	0.00102062	blood stage antigen 41-3 precursor, putative
AG	PBANKA_135590	PEPCK	berg13:2093773-2095486	716.876	2087.35	-1.54188	2.93613	5e-05	0.000159772	yes	10050.6	-1.38	0.328708	-4.19826	2.68969e-05	0.000535513	phosphoenolpyruvate carboxykinase, putative
AG	PBANKA_040970	NA	berg04:371355-374427	312.072	908.335	-1.54135	3.32884	5e-05	0.000159772	yes	4039.94	-1.39064	0.338041	-4.11383	3.89149e-05	0.000718146	plasmepsin VI
AG	PBANKA_082120	NA	berg08:829863-830815	1536.58	4464.94	-1.53892	2.96744	5e-05	0.000159772	yes	4206.58	-1.44331	0.436963	-3.30304	0.000956411	0.00773086	conserved Plasmodium protein, unknown function
AG	PBANKA_051760	NA	berg05:649658-652038	984.753	2856.06	-1.53619	2.81925	0.00015	0.000444344	yes	8990.39	-1.4296	0.389996	-3.66568	0.000246678	0.00283301	plasmepsin VII
AG	PBANKA_122320	NA	berg12:852924-854241	31.3076	90.649	-1.53378	2.63017	0.00015	0.000444344	yes	Not found differentially expressed by DESeq2						conserved Plasmodium protein, unknown function
AG	PBANKA_120020	NA	berg12:6143-7061	9.70286	27.9811	-1.52797	2.05949	0.0045	0.00956382	yes	Not found differentially expressed by DESeq2						#N/A
AG	PBANKA_080030	NA	berg08:10417-12094	30.1102	86.828	-1.52791	3.50745	5e-05	0.000159772	yes	723.568	-1.50255	0.314176	-4.78251	1.73116e-06	8.3267e-05	conserved Plasmodium protein, unknown function
AG	PBANKA_131070	NA	berg13:467762-469788	253.351	729.245	-1.52526	3.34109	5e-05	0.000159772	yes	2550.97	-1.50514	0.326008	-4.61689	3.89541e-06	0.000141223	glutaminyl-peptide cyclotransferase, putative
AG	PBANKA_101980	NA	berg10:787336-789316	290.655	836.594	-1.52522	3.27636	5e-05	0.000159772	yes	2047.98	-1.63231	0.399093	-4.09004	4.31297e-05	0.000750342	calcium-dependent protein kinase, putative
AG	PBANKA_093260	NA	berg09:1223770-1225890	986.062	2828.21	-1.52014	2.9725	5e-05	0.000159772	yes	9271.39	-1.39432	0.381309	-3.65665	0.00025553	0.00290718	conserved Plasmodium protein, unknown function
AG	PBANKA_083040	NA	berg08:1142165-1143105	1914.67	5484.59	-1.51828	2.85101	5e-05	0.000159772	yes	14932.7	-1.46502	0.334817	-4.37558	1.21112e-05	0.000303278	G2 protein
AG	PBANKA_110650	ROM4	berg11:234365-236192	616.763	1763.05	-1.51529	2.9843	5e-05	0.000159772	yes	7279.58	-1.38712	0.292371	-4.74439	2.09132e-06	9.49498e-05	rhomboid protease ROM4
AG	PBANKA_132080	NA	berg13:838836-841302	1074.61	3062.53	-1.51092	2.68349	5e-05	0.000159772	yes	17367.2	-1.34834	0.307918	-4.37889	1.19286e-05	0.000301819	conserved Plasmodium protein, unknown function
AG	PBANKA_092360	MGE1	berg09:886951-887944	123.993	352.491	-1.50733	3.43812	5e-05	0.000159772	yes	1266.44	-1.60545	0.312785	-5.13275	2.85537e-07	2.39162e-05	GrpE protein homolog, mitochondrial, putative
AG	PBANKA_135380	NA	berg13:2028923-2030686	2061.35	5858.39	-1.50692	2.69424	5e-05	0.000159772	yes	23308.7	-1.41415	0.339213	-4.16892	3.06049e-05	0.000589994	conserved Plasmodium protein, unknown function
AG	PBANKA_135950	NA	berg13:2265637-2266327	149.246	423.897	-1.50602	3.44684	5e-05	0.000159772	yes	1466.67	-1.57234	0.291916	-5.38629	7.19279e-08	9.19541e-06	conserved Plasmodium protein, unknown function
AG	PBANKA_143360	TRAMP	berg14:1200693-1201740	18.4746	52.2741	-1.50056	2.86332	5e-05	0.000159772	yes	Not found differentially expressed by DESeq2						thrombospondin-related apical membrane protein
AG	PBANKA_132540	NA	berg13:985248-986296	744.107	2102.3	-1.49839	3.1531	5e-05	0.000159772	yes	1787.59	-1.40485	0.409104	-3.43397	0.000594807	0.00540107	conserved Plasmodium protein, unknown function
AG	PBANKA_051250	NA	berg05:490370-491567	74.5639	210.343	-1.49619	3.39753	5e-05	0.000159772	yes	1565.48	-1.66595	0.316979	-5.2557	1.47461e-07	1.52418e-05	nucleolar preribosomal assembly protein, putative
AG	PBANKA_093700	NA	berg09:1364900-1366052	52.5725	148.234	-1.49549	3.0246	5e-05	0.000159772	yes	254.667	-1.3862	0.311684	-4.44743	8.69018e-06	0.000239869	mitochondrial ribosomal protein L11 precursor, putative
AG	PBANKA_124670	NA	berg12:1757238-1758367	32.7595	92.2703	-1.49395	3.04981	5e-05	0.000159772	yes	179.945	-1.48752	0.47436	-3.13584	0.0017136	0.0123199	BIR protein PIR protein
AG	PBANKA_090380	NA	berg09:168694-171592	333.292	938.53	-1.49361	2.99934	5e-05	0.000159772	yes	7888.94	-1.43698	0.348137	-4.12762	3.66531e-05	0.000687493	serine/threonine protein kinase, putative
AG	PBANKA_020060	NA	berg02:24810-26305	172.896	486.074	-1.49127	3.30547	5e-05	0.000159772	yes	1380.31	-1.55238	0.363919	-4.26574	1.99243e-05	0.000441973	fam-a protein
AG	PBANKA_131320	ApiAP2	berg13:551890-553860	154.495	433.5	-1.48847	3.25546	5e-05	0.000159772	yes	2030.23	-1.60226	0.333199	-4.80871	1.51908e-06	7.52552e-05	transcription factor with AP2 domain(s), putative
AG	PBANKA_120270	NA	berg12:113643-115791	366.566	1028.4	-1.48826	3.08608	5e-05	0.000159772	yes	7960.53	-1.32024	0.25389	-5.20003	1.99261e-07	1.86156e-05	RNA-binding protein, putative
AG	PBANKA_102700	NA	berg10:1068043-1069753	348.672	978.05	-1.48804	3.11821	5e-05	0.000159772	yes	3808.96	-1.46268	0.284461	-5.14192	2.71945e-07	2.35912e-05	serine C-palmitoyltransferase, putative
AG	PBANKA_092930	NA	berg09:1110313-1112284	268.313	750.649	-1.48422	3.27263	5e-05	0.000159772	yes	2822.81	-1.39916	0.298562	-4.68633	2.78152e-06	0.000115493	actin-related protein 2/3 complex subunit 1, putative
AG	PBANKA_144570	NA	berg14:1696761-1700370	129.951	363.297	-1.48318	3.26982	5e-05	0.000159772	yes	2182.14	-1.34772	0.296073	-4.55197	5.31456e-06	0.000177288	conserved Plasmodium protein, unknown function
AG	PBANKA_050830	NA	berg05:356693-359789	20.2231	56.4507	-1.48099	3.45853	5e-05	0.000159772	yes	14536.8	-1.33829	0.343787	-3.8928	9.90957e-05	0.00140293	conserved Plasmodium protein, unknown function
AG	PBANKA_131130	NA	berg13:481494-482148	181.069	505.043	-1.47987	3.28184	5e-05	0.000159772	yes	3982.57	-1.40591	0.310433	-4.52887	5.93002e-06	0.000192054	inner membrane complex protein, putative
AG	PBANKA_113090	NA	berg11:1143464-1146570	184.919	510.989	-1.4664	3.08662	5e-05	0.000159772	yes	5947.33	-1.41424	0.288283	-4.90575	9.30728e-07	5.44756e-05	methyltransferase, putative
AG	PBANKA_101160	NA	berg10:505910-507668	114.334	315.53	-1.46452	3.28395	5e-05	0.000159772	yes	2120.55	-1.47778	0.338286	-4.36844	1.25138e-05	0.000311755	chromatin assembly factor 1 P55 subunit, putative
AG	PBANKA_130960	NA	berg13:424190-428075	1.8502	5.1029	-1.46363	2.07308	0.0062	0.0127253	yes	101.255	-1.53437	0.343148	-4.47146	7.76864e-06	0.000220702	conserved Plasmodium protein, unknown function
AG	PBANKA_000520	NA	berg01_old_begin:2081-2660	41.6869	114.956	-1.46342	2.3919	0.0004	0.00109043	yes	183.42	-1.23376	0.312665	-3.94595	7.94833e-05	0.00119545	#N/A
AG	PBANKA_146070	DPAP2	berg14:2258179-2260720	355	975.528	-1.45837	3.06725	5e-05	0.000159772	yes	3223.73	-1.43284	0.301864	-4.74663	2.06829e-06	9.479e-05	dipeptidyl aminopeptidase 2
AG	PBANKA_141170	NA	berg14:438931-439799	28.5459	78.4308	-1.45814	2.77289	0.0001	0.000305856	yes	140.705	-1.39678	0.329016	-4.24531	2.18292e-05	0.000471317	peptidyl-prolyl cis-trans isomerase, putative
AG	PBANKA_092890	NA	berg09:1103792-1104361	81.1493	222.873	-1.45757	2.72881	5e-05	0.000159772	yes	330.366	-1.55165	0.450805	-3.44196	0.000577519	0.00527532	conserved protein, unknown function
AG	PBANKA_101450	NA	berg10:601087-603797	57.1319	156.414	-1.453	3.31252	5e-05	0.000159772	yes	1348.95	-1.42288	0.381569	-3.72902	0.000192226	0.0023172	plasmepsin IX, putative
AG	PBANKA_090310	NA	berg09:140880-142869	32.7842	89.7355	-1.45268	3.34998	5e-05	0.000159772	yes	523.745	-1.58033	0.306927	-5.14888	2.62043e-07	2.31455e-05	conserved Plasmodium protein, unknown function
AG	PBANKA_112230	NA	berg11:808318-809656	31.5026	86.225	-1.45264	3.14395	5e-05	0.000159772	yes	994.228	-1.51979	0.298943	-5.08388	3.69798e-07	2.85155e-05	RNA-binding protein, putative
AG	PBANKA_052390	GAPM2	berg05:885227-886421	2332.08	6367.67	-1.44915	2.56786	0.00025	0.000711981	yes	16982.6	-1.33197	0.314781	-4.23144	2.32203e-05	0.000491832	glideosome associated protein with multiple membrane spans 2, putative
AG	PBANKA_140370	ApiAP2	berg14:158326-159319	97.7412	266.455	-1.44685	3.18409	5e-05	0.000159772	yes	516.359	-1.48613	0.404095	-3.67767	0.000235372	0.00272896	transcription factor with AP2 domain(s), putative
AG	PBANKA_011090	NA	berg01:408596-409814	52.3785	142.538	-1.4443	3.09602	5e-05	0.000159772	yes	Not found differentially expressed by DESeq2						PP-loop family protein, putative
AG	PBANKA_010870	NA	berg01:337035-339075	168.336	457.933	-1.44379	3.13102	5e-05	0.000159772	yes	4049.52	-1.32386	0.301318	-4.39357	1.11506e-05	0.000286611	conserved Plasmodium protein, unknown function
AG	PBANKA_082590	NA	berg08:990939-991998	395.097	1074.76	-1.44373	3.13331	5e-05	0.000159772	yes	3378.83	-1.27131	0.3373	-3.76909	0.000163843	0.00205226	conserved Plasmodium protein, unknown function
AG	PBANKA_111920	NA	berg11:705143-706196	64.4118	174.921	-1.44131	3.14408	5e-05	0.000159772	yes	7015.31	-1.25545	0.464467	-2.703	0.00687163	0.0351031	conserved Plasmodium protein, unknown function
AG	PBANKA_133470	NA	berg13:1377999-1380116	466.733	1265.35	-1.43886	2.96769	5e-05	0.000159772	yes	3774.95	-1.37846	0.384385	-3.58616	0.000335589	0.00353643	conserved Plasmodium protein, unknown function
AG	PBANKA_093950	RAD51	berg09:1463276-1464326	437.709	1186.34	-1.43848	3.21861	5e-05	0.000159772	yes	7657.4	-1.39115	0.299509	-4.64475	3.40488e-06	0.000133252	DNA repair protein RAD51
AG	PBANKA_102480	NA	berg10:959388-960463	314.957	853.552	-1.43833	3.34831	5e-05	0.000159772	yes	Not found differentially expressed by DESeq2						conserved Plasmodium protein, unknown function
AG	PBANKA_145220	NA	berg14:1965016-1966923	35.4748	95.9778	-1.43591	3.27918	5e-05	0.000159772	yes	912.694	-1.30644	0.287038	-4.55144	5.32812e-06	0.000177288	periodic tryptophan protein 1, putative
AG	PBANKA_070670	DTC	berg07:251482-252442	542.65	1467.85	-1.43561	3.07974	5e-05	0.000159772	yes	5219.99	-1.38904	0.326636	-4.25258	2.11326e-05	0.000462443	dicarboxylate/tricarboxylate carrier, putative
AG	PBANKA_070560	NA	berg07:211288-216074	200.235	541.479	-1.43521	2.85651	5e-05	0.000159772	yes	5400.63	-1.43878	0.309059	-4.65536	3.2342e-06	0.000130242	conserved Plasmodium protein, unknown function
AG	PBANKA_071290	HMGB2	berg07:459193-459490	13551	36617.5	-1.43413	2.57955	5e-05	0.000159772	yes	14911.3	-1.53377	0.399341	-3.84075	0.000122658	0.00165127	high mobility group protein B2
AG	PBANKA_071950	NA	berg07:658727-673220	7.70365	20.8146	-1.43398	3.48031	5e-05	0.000159772	yes	991.485	-1.46303	0.280731	-5.21148	1.87338e-07	1.78448e-05	conserved Plasmodium protein, unknown function
AG	PBANKA_081070	SPM1	berg08:472257-473247	1818.74	4908.57	-1.43236	2.78546	5e-05	0.000159772	yes	16811.3	-1.22393	0.338072	-3.62034	0.000294216	0.00319754	subpellicular microtubule protein 1, putative
AG	PBANKA_060280	UBC	berg06:119758-121055	2014.99	5433.62	-1.43114	3.01024	5e-05	0.000159772	yes	5733.45	-1.32439	0.278234	-4.75997	1.93619e-06	9.04426e-05	ubiquitin-conjugating enzyme E2, putative
AG	PBANKA_124110	NA	berg12:1546286-1547255	143.197	385.271	-1.42787	3.26038	5e-05	0.000159772	yes	834.985	-1.33144	0.355583	-3.74439	0.000180831	0.0022017	nucleolar Jumonji domain interacting protein, putative
AG	PBANKA_143660	IMC1h	berg14:1329344-1330883	2167.3	5830.32	-1.42768	2.46178	0.00025	0.000711981	yes	19282.5	-1.31009	0.324881	-4.03252	5.51824e-05	0.000908732	inner membrane complex protein 1h
AG	PBANKA_031480	NA	berg03:517539-518867	170.554	457.558	-1.42373	2.99658	5e-05	0.000159772	yes	709.54	-1.58269	0.469501	-3.37101	0.000748936	0.00639426	conserved Plasmodium membrane protein, unknown function
AG	PBANKA_120780	NA	berg12:278643-279894	57.4645	154.041	-1.42257	3.14972	5e-05	0.000159772	yes	331.016	-1.3733	0.33541	-4.09438	4.23297e-05	0.000739704	metallopeptidase, putative
AG	PBANKA_132330	NA	berg13:932293-933826	116.838	311.227	-1.41346	3.14011	5e-05	0.000159772	yes	973.122	-1.22889	0.380851	-3.22669	0.0012523	0.00974632	pyridoxal 5'-phosphate synthase, putative
AG	PBANKA_133820	FabZ	berg13:1496734-1497520	29.4883	78.485	-1.41228	2.45816	0.0005	0.00133307	yes	Not found differentially expressed by DESeq2						beta-hydroxyacyl-ACP dehydratase, putative
AG	PBANKA_110790	TPT	berg11:280857-281883	235.598	626.648	-1.41133	3.16595	5e-05	0.000159772	yes	Not found differentially expressed by DESeq2						triose phosphate transporter
AG	PBANKA_131900	NA	berg13:763129-765238	296.208	787.53	-1.41072	2.97199	5e-05	0.000159772	yes	4599.79	-1.33511	0.28464	-4.69052	2.72507e-06	0.000115116	conserved Plasmodium protein, unknown function
AG	PBANKA_060580	NA	berg06:239183-240377	1686.57	4480.44	-1.40954	2.8954	0.0001	0.000305856	yes	3017.63	-1.37062	0.418977	-3.27134	0.0010704	0.00852458	conserved Plasmodium protein, unknown function
AG	PBANKA_020760	NA	berg02:278984-285542	22.7664	60.4465	-1.40875	3.21611	5e-05	0.000159772	yes	2424.28	-1.33037	0.317522	-4.18985	2.79134e-05	0.000553482	asparagine-rich antigen, putative
AG	PBANKA_071160	PLP5	berg07:410106-412170	3.09193	8.20734	-1.40841	1.97607	0.0032	0.007049	yes	1669.76	-1.44136	0.349509	-4.12395	3.72428e-05	0.000695867	perforin-like protein 5
AG	PBANKA_070330	NA	berg07:127993-128635	376.093	995.499	-1.40433	3.16255	5e-05	0.000159772	yes	1481.13	-1.03096	0.371642	-2.77407	0.00553597	0.0298157	conserved Plasmodium protein, unknown function
AG	PBANKA_060260	NA	berg06:113132-113912	18.0213	47.6977	-1.40422	2.01736	0.00465	0.00984292	yes	1399.44	-1.23465	0.295055	-4.18449	2.85811e-05	0.000561522	cytochrome c1 heme lyase, putative
AG	PBANKA_060950	NA	berg06:376834-381932	494.633	1308.23	-1.40319	2.52853	0.00045	0.00121259	yes	16817.1	-1.31298	0.345726	-3.79776	0.000146008	0.00189654	kinesin-7, putative
AG	PBANKA_100440	NA	berg10:204971-206404	94.9061	251.007	-1.40315	3.28663	5e-05	0.000159772	yes	633.447	-1.25847	0.314654	-3.99955	6.34641e-05	0.001001	conserved Plasmodium protein, unknown function
AG	PBANKA_141300	NA	berg14:491705-492836	171.947	454.184	-1.40131	3.16012	5e-05	0.000159772	yes	716.79	-1.27513	0.354709	-3.59486	0.000324561	0.00343783	cop-coated vesicle membrane protein p24 precursor, putative
AG	PBANKA_124350	NA	berg12:1615600-1617349	867.731	2287.71	-1.39859	2.83295	0.0001	0.000305856	yes	3664.23	-1.3573	0.386364	-3.513	0.000443077	0.00432438	conserved Plasmodium protein, unknown function
AG	PBANKA_020340	ERV1	berg02:148665-149085	27.1222	71.5038	-1.39854	2.00825	0.0041	0.0087969	yes	Not found differentially expressed by DESeq2						FAD-linked sulfhydryl oxidase ERV1, putative
AG	PBANKA_020360	NA	berg02:152289-152979	762.495	2009.72	-1.3982	2.93391	5e-05	0.000159772	yes	2901.8	-1.12491	0.381046	-2.95216	0.00315564	0.0197346	conserved Plasmodium protein, unknown function
AG	PBANKA_114460	NA	berg11:1639044-1640529	31.4521	82.6724	-1.39425	3.02855	5e-05	0.000159772	yes	Not found differentially expressed by DESeq2						mitochondrial carrier protein, putative
AG	PBANKA_131220	NA	berg13:518228-520897	39.4641	103.715	-1.39401	3.20575	5e-05	0.000159772	yes	602.525	-1.42107	0.333022	-4.26719	1.97951e-05	0.000441122	ubiquitin-protein ligase, putative
AG	PBANKA_113810	14-3-3II	berg11:1421791-1423408	56.2713	147.863	-1.39379	3.12073	5e-05	0.000159772	yes	2482.11	-1.21433	0.31397	-3.86767	0.000109882	0.0015165	14-3-3 protein, putative
AG	PBANKA_041380	MA	berg04:503532-504453	7.39608	19.4308	-1.39351	1.86842	0.00835	0.0165657	yes	270.379	-1.65035	0.331848	-4.9732	6.58578e-07	4.3827e-05	microneme associated antigen, putative
AG	PBANKA_146290	NA	berg14:2326927-2327443	94.8571	249.077	-1.39276	2.96173	5e-05	0.000159772	yes	791.696	-1.1811	0.354499	-3.33175	0.000863022	0.00714648	rRNA-processing protein, putative
AG	PBANKA_030420	NA	berg03:136491-136964	27.5416	72.2391	-1.39117	1.67346	0.01715	0.0313864	yes	118.33	-1.02838	0.32621	-3.15252	0.00161866	0.0118247	transcription factor, putative
AG	PBANKA_100920	NA	berg10:383202-388044	114.881	301.098	-1.39009	2.93107	5e-05	0.000159772	yes	2900.32	-1.37112	0.33397	-4.10551	4.03417e-05	0.000725852	conserved Plasmodium protein, unknown function
AG	PBANKA_110086	NA	berg11:37697-38118	478.225	1253.06	-1.38969	2.93958	5e-05	0.000159772	yes	929.487	-1.28505	0.420502	-3.056	0.0022431	0.0152405	fam-c protein
AG	PBANKA_093210	DHHC9	berg09:1206686-1208800	148.968	390.225	-1.3893	3.20788	5e-05	0.000159772	yes	826.091	-1.25909	0.352043	-3.57653	0.000348188	0.00362983	palmitoyltransferase
AG	PBANKA_142290	NA	berg14:840735-841917	851.634	2228.36	-1.38768	2.69191	0.0002	0.000578969	yes	8399.27	-1.34663	0.43404	-3.10255	0.00191859	0.0135276	conserved Plasmodium protein, unknown function
AG	PBANKA_110990	SIP	berg11:368837-369804	337.252	881.503	-1.38614	3.14281	5e-05	0.000159772	yes	2379.5	-1.20256	0.37572	-3.20069	0.00137098	0.0103593	stripes inner membrane complex protein, putative
AG	PBANKA_111530	GAP40	berg11:565710-567087	3545.01	9245.99	-1.38304	2.20013	0.0017	0.00402001	yes	27204.5	-1.35683	0.383202	-3.54076	0.000398974	0.00404518	glideosome-associated protein 40, putative
AG	PBANKA_144620	NA	berg14:1722285-1722714	104.75	272.689	-1.3803	2.76314	5e-05	0.000159772	yes	220.752	-1.56017	0.414984	-3.7596	0.000170188	0.00211451	mitosis protein dim1, putative
AG	PBANKA_010300	NA	berg01:117893-118616	106.467	276.887	-1.3789	2.35231	0.0009	0.00226614	yes	229.33	-1.13797	0.425971	-2.67146	0.00755213	0.0370064	mitochondrial ribosomal protein L41, putative
AG	PBANKA_062315	NA	berg06:894289-894732	425.861	1104.91	-1.37547	2.79058	5e-05	0.000159772	yes	Not found differentially expressed by DESeq2						conserved rodent malaria protein, unknown function
AG	PBANKA_142920	S20	berg14:1082898-1084650	276.365	716.851	-1.3751	2.99137	5e-05	0.000159772	yes	3748.18	-1.28926	0.244544	-5.27208	1.34885e-07	1.4245e-05	conserved Plasmodium protein, unknown function
AG	PBANKA_111420	NA	berg11:522214-523505	541.499	1404.39	-1.37491	2.97169	5e-05	0.000159772	yes	Not found differentially expressed by DESeq2						ribose 5-phosphate epimerase, putative
AG	PBANKA_124070	NEK2	berg12:1535544-1537237	140.4	363.937	-1.37415	3.10127	5e-05	0.000159772	yes	1103.14	-1.20764	0.343801	-3.51261	0.00044373	0.00432438	NIMA related kinase 2
AG	PBANKA_021380	NA	berg02:527129-529628	44.9818	116.545	-1.37348	3.15057	5e-05	0.000159772	yes	1099.25	-1.44106	0.310104	-4.64702	3.36768e-06	0.00013301	conserved Plasmodium protein, unknown function
AG	PBANKA_094340	NA	berg09:1609438-1613022	1423.55	3685.49	-1.37236	2.52283	0.00025	0.000711981	yes	16008.9	-1.12778	0.312277	-3.61147	0.000304465	0.0032829	CPW-WPC family protein, putative
AG	PBANKA_050200	NA	berg05:80455-82030	301.433	779.405	-1.37054	2.84995	0.00015	0.000444344	yes	2694.27	-1.36139	0.36316	-3.74875	0.000177721	0.00218023	conserved Plasmodium protein, unknown function
AG	PBANKA_091410	NA	berg09:565036-571324	17.2301	44.5351	-1.37001	3.16368	5e-05	0.000159772	yes	924.915	-1.29949	0.326101	-3.98493	6.75013e-05	0.00104434	conserved Plasmodium protein, unknown function
AG	PBANKA_120180	NA	berg12:69426-74574	121.923	314.524	-1.3672	2.84316	5e-05	0.000159772	yes	3051.93	-1.40498	0.367823	-3.81972	0.000133602	0.00176369	conserved Plasmodium protein, unknown function
AG	PBANKA_133890	GAPM1	berg13:1515077-1516265	2228.78	5748.39	-1.36691	2.55772	0.0003	0.000840423	yes	15353.1	-1.39798	0.323045	-4.32751	1.50803e-05	0.000360939	glideosome associated protein with multiple membrane spans 1, putative
AG	PBANKA_131860	NA	berg13:750342-750804	7337.79	18900.8	-1.36503	2.37381	0.00045	0.00121259	yes	21598.4	-1.35316	0.380156	-3.55949	0.000371577	0.00382294	conserved Plasmodium protein, unknown function
AG	PBANKA_093800	NA	berg09:1402713-1406216	530.35	1365.95	-1.36489	2.5323	0.00015	0.000444344	yes	8925.52	-1.33626	0.340367	-3.92594	8.63914e-05	0.00127954	conserved Plasmodium protein, unknown function
AG	PBANKA_103360	NA	berg10:1318751-1319768	22.6672	58.3327	-1.3637	2.62813	0.00025	0.000711981	yes	145.039	-1.31597	0.430588	-3.05622	0.00224149	0.0152405	tRNA-dihydrouridine synthase, putative
AG	PBANKA_143870	NA	berg14:1423392-1424325	4.56386	11.7448	-1.36369	1.65052	0.0176	0.0321086	yes	84.0745	-1.20635	0.335404	-3.5967	0.000322285	0.00343346	mitochondrial carrier protein, putative
AG	PBANKA_124240	NA	berg12:1582544-1585381	170.519	438.754	-1.36347	3.1009	5e-05	0.000159772	yes	1936.27	-1.28193	0.282679	-4.53491	5.76279e-06	0.00018789	conserved Plasmodium protein, unknown function
AG	PBANKA_146130	NA	berg14:2270089-2270953	2240.02	5763.32	-1.36339	2.43176	0.00015	0.000444344	yes	19204.8	-1.15672	0.395783	-2.92262	0.00347105	0.0210779	conserved Plasmodium protein, unknown function
AG	PBANKA_145080	NA	berg14:1916773-1919359	19.484	50.0592	-1.36135	3.01107	5e-05	0.000159772	yes	1850.53	-1.37114	0.383195	-3.57819	0.000345982	0.00361458	conserved Plasmodium protein, unknown function
AG	PBANKA_082140	NA	berg08:837492-838543	1087.71	2793.7	-1.36089	2.68005	0.0001	0.000305856	yes	5193.27	-1.39728	0.421261	-3.31691	0.000910191	0.00748174	ADP-ribosylation factor-like protein
AG	PBANKA_133500	NA	berg13:1388608-1389487	733.319	1879.87	-1.35812	2.67894	0.0003	0.000840423	yes	3593.27	-1.54008	0.418846	-3.67696	0.000236029	0.00273007	conserved Plasmodium protein, unknown function
AG	PBANKA_051540	NA	berg05:582983-584954	61.1529	156.312	-1.35393	3.12926	5e-05	0.000159772	yes	1246.59	-1.22206	0.441277	-2.76936	0.00561658	0.0301163	conserved Plasmodium protein, unknown function
AG	PBANKA_136490	NA	berg13:2453494-2455798	32.3064	82.4141	-1.35107	2.99223	5e-05	0.000159772	yes	483.267	-1.28463	0.270565	-4.74794	2.05501e-06	9.479e-05	U3 small nucleolar RNA-associated protein 15, putative
AG	PBANKA_051200	DHHC10	berg05:476662-478926	576.93	1468.03	-1.34741	2.86712	0.0001	0.000305856	yes	2694.89	-1.37497	0.335144	-4.10263	4.08482e-05	0.000726755	palmitoyltransferase, putative
AG	PBANKA_140560	NA	berg14:221467-224101	13.2638	33.7245	-1.3463	2.9338	5e-05	0.000159772	yes	320.055	-1.61265	0.246224	-6.54951	5.77258e-11	3.5054e-08	U3 small nucleolar RNA-associated protein 6, putative
AG	PBANKA_112680	NA	berg11:959347-986034	15.9218	40.4222	-1.34414	2.95243	5e-05	0.000159772	yes	2218.08	-1.45272	0.270669	-5.36715	7.99905e-08	9.67862e-06	HECT-domain (ubiquitin-transferase), putative
AG	PBANKA_130090	COX11	berg13:54955-55639	57.432	145.65	-1.34258	2.88075	5e-05	0.000159772	yes	276.657	-1.41568	0.333164	-4.2492	2.14536e-05	0.000465276	cytochrome c oxidase assembly protein COX11, putative
AG	PBANKA_131120	NA	berg13:478424-479801	39.2639	99.3421	-1.3392	2.69964	0.00015	0.000444344	yes	463.952	-1.02754	0.287095	-3.57909	0.000344789	0.00360988	conserved Plasmodium protein, unknown function
AG	PBANKA_113600	NA	berg11:1339331-1340167	18.6691	47.2209	-1.33877	2.08422	0.00175	0.00412211	yes	110.615	-1.26097	0.33079	-3.81198	0.000137856	0.00181001	ADP-ribosylation factor, putative
AG	PBANKA_111060	NA	berg11:392869-393416	665.5	1682.58	-1.33816	2.86906	5e-05	0.000159772	yes	983.344	-1.1726	0.423598	-2.76819	0.00563693	0.0301921	conserved Plasmodium protein, unknown function
AG	PBANKA_134780	CPN20	berg13:1844128-1845687	125.823	317.711	-1.33632	3.14626	5e-05	0.000159772	yes	2275.55	-1.25965	0.280637	-4.48854	7.17121e-06	0.000210058	20 kDa chaperonin, putative
AG	PBANKA_135040	NA	berg13:1916194-1916919	247.308	623.994	-1.33523	2.64659	5e-05	0.000159772	yes	Not found differentially expressed by DESeq2						conserved Plasmodium protein, unknown function
AG	PBANKA_041720	NA	berg04:657084-658044	2255.92	5691.54	-1.3351	2.48441	0.0004	0.00109043	yes	11473.9	-1.26126	0.335891	-3.75497	0.00017336	0.00214295	conserved Plasmodium protein, unknown function
AG	PBANKA_020970	NA	berg02:359285-363899	28.4042	71.6468	-1.3348	3.10724	5e-05	0.000159772	yes	3763.24	-1.32201	0.292503	-4.51964	6.19437e-06	0.000197975	zinc carboxy peptidase, putative
AG	PBANKA_145330	NA	berg14:1997539-1999804	431.852	1087.18	-1.33198	2.67455	5e-05	0.000159772	yes	5441.75	-1.22491	0.295368	-4.14707	3.36755e-05	0.000636558	acyl-CoA synthetase, putative
AG	PBANKA_081730	NA	berg08:691700-693342	19.1697	48.1328	-1.32819	2.361	0.0007	0.00180456	yes	291.426	-1.20871	0.26945	-4.48582	7.26347e-06	0.000210058	conserved Plasmodium protein, unknown function
AG	PBANKA_122800	1-CysPxn	berg12:1045171-1045834	89.4914	224.69	-1.32812	2.95916	5e-05	0.000159772	yes	904.689	-1.2677	0.295102	-4.29582	1.74051e-05	0.00039884	1-cys peroxiredoxin, putative
AG	PBANKA_120830	NA	berg12:302849-305182	4.23375	10.6267	-1.32768	2.08852	0.00415	0.00889365	yes	57.0841	-1.13019	0.348689	-3.24125	0.00119005	0.00936996	conserved Plasmodium protein, unknown function
AG	PBANKA_040940	PKRP	berg04:356382-364646	79.2588	198.933	-1.32764	2.74665	5e-05	0.000159772	yes	7454.45	-1.23237	0.292833	-4.20842	2.57159e-05	0.000524907	protein kinase, putative
AG	PBANKA_131720	NA	berg13:703537-707450	576.746	1445.37	-1.32543	2.48387	0.00045	0.00121259	yes	10650.8	-1.23711	0.257366	-4.80681	1.53361e-06	7.52552e-05	pyridine nucleotide transhydrogenase, putative
AG	PBANKA_071620	NA	berg07:566378-567272	136.267	340.907	-1.32294	2.85197	5e-05	0.000159772	yes	394.419	-1.08582	0.399583	-2.71739	0.00657993	0.0341629	calmodulin-like protein, putative
AG	PBANKA_031200	NA	berg03:421196-421934	403.703	1006.89	-1.31854	2.74835	0.00015	0.000444344	yes	3589.77	-1.49832	0.407846	-3.67373	0.000239034	0.00275826	conserved Plasmodium protein, unknown function
AG	PBANKA_123760	NA	berg12:1421914-1426158	92.348	230.32	-1.31848	2.86249	0.0001	0.000305856	yes	2592.15	-1.25416	0.370934	-3.3811	0.000721972	0.00627431	zinc finger protein, putative
AG	PBANKA_113820	RUVB3	berg11:1425337-1426765	514.791	1282.99	-1.31746	2.8013	0.0001	0.000305856	yes	6396	-1.10294	0.265535	-4.15363	3.27238e-05	0.000624892	RuvB-like helicase 3, putative
AG	PBANKA_141410	PIS	berg14:522305-524221	479.47	1193.66	-1.31588	2.94806	5e-05	0.000159772	yes	2332.88	-1.18681	0.325538	-3.64569	0.000266673	0.00299884	CDP-diacylglycerol--inositol 3-phosphatidyltransferase, putative phosphatidylinositol synthase, putative
AG	PBANKA_093600	NA	berg09:1341925-1344265	69.2457	172.366	-1.31568	3.04243	5e-05	0.000159772	yes	1371.36	-1.38706	0.258389	-5.36811	7.95674e-08	9.67862e-06	inositol 5-phosphatase, putative
AG	PBANKA_021480	NA	berg02:583192-584943	307.424	764.888	-1.31502	2.86341	5e-05	0.000159772	yes	2527.58	-1.25721	0.354704	-3.54439	0.000393518	0.00400778	heat shock protein, putative
AG	PBANKA_050630	NA	berg05:272149-273072	55.8911	139.019	-1.31459	2.83979	5e-05	0.000159772	yes	510.566	-1.10365	0.286189	-3.85638	0.00011508	0.00157481	conserved Plasmodium protein, unknown function
AG	PBANKA_051530	NA	berg05:573576-575652	88.4386	219.646	-1.31243	2.96978	5e-05	0.000159772	yes	2562.52	-1.24414	0.33965	-3.66302	0.000249261	0.00285592	conserved Plasmodium protein, unknown function
AG	PBANKA_101540	NA	berg10:634038-636881	579.823	1437.05	-1.30943	2.76857	0.0001	0.000305856	yes	7889.53	-1.25095	0.313692	-3.98782	6.66826e-05	0.00103497	CPW-WPC family protein, putative
AG	PBANKA_143460	NA	berg14:1240838-1248875	52.5183	130.02	-1.30784	2.88786	5e-05	0.000159772	yes	2267.99	-1.31572	0.332097	-3.96184	7.43733e-05	0.00113262	formin 2, putative
AG	PBANKA_103540	GAPM3	berg10:1401754-1402981	2440.35	6037.62	-1.30689	2.39284	0.0009	0.00226614	yes	12721.3	-1.35118	0.334194	-4.0431	5.27494e-05	0.00087759	glideosome associated protein with multiple membrane spans 3, putative
AG	PBANKA_090710	IMC1b	berg09:269461-271069	933.174	2308.54	-1.30677	2.48831	0.00025	0.000711981	yes	7814.11	-1.25126	0.322797	-3.8763	0.000106057	0.00147207	inner membrane complex protein 1b
AG	PBANKA_050520	NA	berg05:206865-208444	91.8063	226.24	-1.30119	2.98842	5e-05	0.000159772	yes	Not found differentially expressed by DESeq2						conserved Plasmodium protein, unknown function
AG	PBANKA_092970	NA	berg09:1125421-1126342	112.122	276.284	-1.30109	2.94718	5e-05	0.000159772	yes	613.657	-1.11881	0.344997	-3.24295	0.00118298	0.00932942	haloacid dehalogenase-like hydrolase, putative
AG	PBANKA_145310	NA	berg14:1989475-1990996	375.677	925.044	-1.30003	2.55661	0.0003	0.000840423	yes	3061.74	-1.23384	0.401807	-3.07073	0.00213538	0.0147087	sphingomyelin phosphodiesterase, putative
AG	PBANKA_136470	NA	berg13:2443334-2448686	78.844	193.84	-1.29779	2.74121	0.0001	0.000305856	yes	3171.92	-1.23186	0.356614	-3.45433	0.00055166	0.00508532	conserved Plasmodium protein, unknown function
AG	PBANKA_100960	NA	berg10:403834-405382	677.486	1664.5	-1.29683	2.67489	0.0001	0.000305856	yes	6351.47	-1.31711	0.32159	-4.0956	4.21076e-05	0.000738479	conserved Plasmodium protein, unknown function
AG	PBANKA_082810	FH	berg08:1082416-1084444	96.0484	235.919	-1.29646	3.0017	5e-05	0.000159772	yes	1273.57	-1.55381	0.273505	-5.68109	1.33842e-08	2.32216e-06	fumarate hydratase, putative
AG	PBANKA_142200	NA	berg14:814933-815296	35.4968	87.1397	-1.29564	1.80605	0.00835	0.0165657	yes	93.3201	-1.26251	0.493457	-2.5585	0.0105124	0.047506	conserved Plasmodium protein, unknown function
AG	PBANKA_131950	CCP2	berg13:787414-792565	675.924	1654.67	-1.29161	2.28475	0.0008	0.00203521	yes	16215.3	-1.23717	0.265788	-4.65473	3.24398e-06	0.000130242	LCCL domain-containing protein
AG	PBANKA_142430	NA	berg14:882562-883854	290.521	710.738	-1.29067	3.21745	5e-05	0.000159772	yes	Not found differentially expressed by DESeq2						conserved Plasmodium protein, unknown function
AG	PBANKA_070710	IMC1i	berg07:260257-261742	2388.82	5837.55	-1.28907	2.20957	0.00085	0.00215052	yes	30307.3	-1.34798	0.336785	-4.00249	6.26788e-05	0.000991835	inner membrane complex protein 1i
AG	PBANKA_145340	PK2	berg14:2001291-2002803	74.0611	180.828	-1.28783	2.99018	5e-05	0.000159772	yes	2559.3	-1.36648	0.274647	-4.9754	6.51119e-07	4.3827e-05	protein kinase 2
AG	PBANKA_141120	NA	berg14:410068-416506	59.1255	144.255	-1.28677	2.84916	5e-05	0.000159772	yes	2346.47	-1.22258	0.271712	-4.49953	6.8103e-06	0.000206778	conserved Plasmodium protein, unknown function
AG	PBANKA_041570	ATG3	berg04:574237-576640	255.707	623.77	-1.28652	2.95815	5e-05	0.000159772	yes	2997.83	-1.08599	0.282811	-3.83998	0.000123046	0.00165127	autophagy-related protein 3, putative
AG	PBANKA_121440	NA	berg12:521353-522859	172.074	419.296	-1.28494	2.77852	5e-05	0.000159772	yes	1378.62	-1.45929	0.472062	-3.09131	0.00199276	0.0138893	conserved Plasmodium protein, unknown function
AG	PBANKA_081970	NA	berg08:776129-777725	51.0756	124.442	-1.28477	2.97504	5e-05	0.000159772	yes	648.725	-1.38932	0.342021	-4.06209	4.86357e-05	0.00082514	dihydrouridine synthase, putative
AG	PBANKA_145120	NA	berg14:1928650-1929350	112.675	274.43	-1.28427	2.71347	5e-05	0.000159772	yes	2349.95	-1.53756	0.334562	-4.59575	4.31197e-06	0.000151794	p25-alpha family protein, putative
AG	PBANKA_135110	NA	berg13:1935541-1938147	23.3113	56.7646	-1.28396	2.97204	5e-05	0.000159772	yes	Not found differentially expressed by DESeq2						exoribonuclease, putative
AG	PBANKA_041480	NA	berg04:539581-540646	29.5909	72.0433	-1.28371	2.68131	5e-05	0.000159772	yes	507.108	-1.4216	0.287457	-4.94544	7.59731e-07	4.79321e-05	arginase
AG	PBANKA_114520	NA	berg11:1664599-1666033	392.115	953.688	-1.28224	2.59848	0.00025	0.000711981	yes	2439.63	-1.23752	0.402398	-3.07537	0.00210241	0.0145079	conserved Plasmodium protein, unknown function
AG	PBANKA_021360	NA	berg02:522054-524490	35.0987	85.3213	-1.28149	3.04066	5e-05	0.000159772	yes	730.281	-1.14473	0.179308	-6.38414	1.72358e-10	7.61195e-08	mRNA (N6-adenosine)-methyltransferase, putative
AG	PBANKA_123870	NA	berg12:1463066-1464074	97.2192	235.744	-1.27791	2.8615	5e-05	0.000159772	yes	803.14	-1.1401	0.325157	-3.50631	0.000454373	0.00440587	conserved Plasmodium protein, unknown function
AG	PBANKA_082880	COX6B	berg08:1100604-1101503	802.035	1944.66	-1.27778	2.71862	5e-05	0.000159772	yes	2446.66	-1.2048	0.433871	-2.77686	0.00548866	0.0296044	cytochrome c oxidase subunit 6B, putative
AG	PBANKA_072090	NA	berg07:729501-731276	2300.53	5576.79	-1.27747	2.32134	0.0007	0.00180456	yes	10298.7	-1.27501	0.351635	-3.62595	0.000287906	0.00313598	conserved Plasmodium protein, unknown function
AG	PBANKA_112470	NA	berg11:892004-893144	30.0027	72.5152	-1.27319	2.5835	5e-05	0.000159772	yes	1067.37	-1.13561	0.421135	-2.69654	0.00700641	0.0353449	conserved Plasmodium protein, unknown function
AG	PBANKA_144480	TLAP1	berg14:1669707-1671045	1144.88	2763.12	-1.2711	2.41118	0.0004	0.00109043	yes	10062.1	-1.35243	0.34362	-3.93583	8.29101e-05	0.00123551	thioredoxin-like associated protein 1, putative
AG	PBANKA_092240	NA	berg09:853397-853694	46.0012	110.842	-1.26876	1.80505	0.00815	0.0162211	yes	Not found differentially expressed by DESeq2						conserved Plasmodium protein, unknown function
AG	PBANKA_111460	NA	berg11:536208-538149	120.166	289.121	-1.26664	2.89858	5e-05	0.000159772	yes	1776.7	-1.23209	0.248518	-4.95774	7.13168e-07	4.55865e-05	RNA-binding protein, putative
AG	PBANKA_062030	NA	berg06:766618-768283	804.559	1932.34	-1.26408	2.38023	0.00055	0.0014509	yes	6214.07	-1.22502	0.36842	-3.32505	0.000884034	0.00729141	conserved Plasmodium protein, unknown function
AG	PBANKA_131310	MUS81	berg13:542906-546655	106.643	256.12	-1.26403	2.62968	0.0001	0.000305856	yes	3758.82	-1.22604	0.408712	-2.99977	0.00270185	0.0176183	crossover junction endonuclease MUS81, putative
AG	PBANKA_111310	NA	berg11:491284-492808	15.0514	36.1373	-1.26359	2.1057	0.0021	0.00485191	yes	Not found differentially expressed by DESeq2						GTP-binding protein, putative
AG	PBANKA_081680	NA	berg08:676568-677222	452.356	1085.68	-1.26307	2.75132	0.00015	0.000444344	yes	2315.68	-1.29104	0.364725	-3.53975	0.0004005	0.00404518	glycolipid transfer protein, putative
AG	PBANKA_070660	NA	berg07:247837-250225	5.73776	13.763	-1.26224	2.27396	0.001	0.00249004	yes	6611.46	-1.32217	0.265691	-4.97635	6.47952e-07	4.3827e-05	conserved Plasmodium protein, unknown function
AG	PBANKA_136120	NA	berg13:2323125-2333868	87.3064	209.4	-1.2621	2.59106	0.0003	0.000840423	yes	Not found differentially expressed by DESeq2						conserved Plasmodium protein, unknown function
AG	PBANKA_112040	ALV7	berg11:739706-741578	1861.91	4458.35	-1.25973	2.20325	0.0007	0.00180456	yes	19753.9	-1.1627	0.302092	-3.84883	0.000118681	0.00161191	Pfs77 homologue, putative inner membrane complex protein 1j, putative
AG	PBANKA_030580	NA	berg03:199344-200796	54.9019	131.451	-1.2596	2.5496	0.0001	0.000305856	yes	1036.93	-1.12652	0.382285	-2.9468	0.00321081	0.019972	conserved Plasmodium protein, unknown function
AG	PBANKA_112590	NA	berg11:929112-934449	110.24	263.699	-1.25825	2.68983	5e-05	0.000159772	yes	2940.5	-1.2087	0.221178	-5.46484	4.63325e-08	6.43095e-06	conserved Plasmodium protein, unknown function
AG	PBANKA_134060	NA	berg13:1586339-1588620	39.4876	94.2802	-1.25555	2.77399	5e-05	0.000159772	yes	379.927	-1.07233	0.396127	-2.70704	0.00678857	0.0348978	conserved Plasmodium protein, unknown function
AG	PBANKA_146500	NA	berg14:2406202-2408933	11.7967	28.1527	-1.2549	2.62739	0.00015	0.000444344	yes	222.088	-1.02249	0.37775	-2.7068	0.00679348	0.0348978	fam-c protein
AG	PBANKA_052240	NA	berg05:835130-836677	82.6526	197.043	-1.25338	2.86366	5e-05	0.000159772	yes	1166.65	-1.21762	0.324186	-3.75594	0.000172692	0.00214015	steroid dehydrogenase, putative
AG	PBANKA_134230	NA	berg13:1655366-1658001	1170.4	2783.02	-1.24965	2.37926	0.0007	0.00180456	yes	6217.26	-1.1861	0.379713	-3.12368	0.00178607	0.0127412	conserved Plasmodium protein, unknown function
AG	PBANKA_140170	NA	berg14:64331-65600	40.2507	95.7021	-1.24954	2.39066	0.00045	0.00121259	yes	338.824	-1.0894	0.301132	-3.61767	0.000297268	0.00322092	SNARE protein, putative
AG	PBANKA_103840	Sel1	berg10:1502689-1503359	690.93	1637.4	-1.2448	2.80509	5e-05	0.000159772	yes	764.557	-1.06523	0.353294	-3.01515	0.00256851	0.0168847	selenoprotein, putative
AG	PBANKA_142150	NA	berg14:800587-804496	355.585	842.449	-1.24439	2.36201	0.0007	0.00180456	yes	7340.75	-1.40784	0.405077	-3.47549	0.000509924	0.00480079	conserved Plasmodium protein, unknown function
AG	PBANKA_030110	NA	berg03:40546-41752	168.379	397.76	-1.24019	2.78173	5e-05	0.000159772	yes	1231.89	-1.11737	0.321092	-3.4799	0.000501594	0.00475926	conserved Plasmodium protein, unknown function
AG	PBANKA_040270	IMC1e	berg04:111186-112725	2307.4	5447.17	-1.23924	2.18892	0.0014	0.0033767	yes	22446.3	-1.17745	0.308176	-3.82071	0.000133066	0.0017614	inner membrane complex protein 1e
AG	PBANKA_124600	NA	berg12:1731554-1732417	61.0131	143.787	-1.23674	2.56198	0.0001	0.000305856	yes	266.562	-1.33868	0.430949	-3.10635	0.0018941	0.0133938	#N/A
AG	PBANKA_060800	PBGD	berg06:332260-333577	35.9052	84.5933	-1.23635	2.71016	5e-05	0.000159772	yes	662.01	-1.24108	0.425349	-2.91779	0.00352516	0.0213	porphobilinogen deaminase, putative
AG	PBANKA_112400	SMS2	berg11:872885-874091	283.468	666.414	-1.23323	2.64495	0.00015	0.000444344	yes	1692.22	-1.38553	0.395424	-3.50391	0.000458482	0.00442804	sphingomyelin synthase 2, putative
AG	PBANKA_124550	NA	berg12:1695782-1703342	8.86434	20.8325	-1.23275	2.78899	5e-05	0.000159772	yes	Not found differentially expressed by DESeq2						conserved Plasmodium protein, unknown function
AG	PBANKA_132990	NA	berg13:1211752-1212830	1986.93	4669.25	-1.23265	2.2022	0.00105	0.00260269	yes	Not found differentially expressed by DESeq2						conserved Plasmodium protein, unknown function
AG	PBANKA_113580	NA	berg11:1326826-1327318	173.531	407.791	-1.23263	2.82083	5e-05	0.000159772	yes	624.437	-1.22711	0.265657	-4.61915	3.85322e-06	0.000140744	conserved Plasmodium protein, unknown function
AG	PBANKA_030070	NA	berg03:25106-28734	44.8814	105.375	-1.23134	2.86555	5e-05	0.000159772	yes	1020.34	-1.19128	0.270646	-4.40161	1.07452e-05	0.000278341	conserved Plasmodium protein, unknown function
AG	PBANKA_143290	NA	berg14:1182671-1185239	43.886	102.957	-1.23021	2.86591	5e-05	0.000159772	yes	Not found differentially expressed by DESeq2						GTP-binding protein, putative
AG	PBANKA_113490	NA	berg11:1288016-1290629	1615.19	3777.61	-1.22577	2.01548	0.00285	0.00636066	yes	21656.6	-1.14902	0.392519	-2.92729	0.00341929	0.0208418	zinc finger protein, putative
AG	PBANKA_113890	NA	berg11:1457790-1462533	153.827	359.221	-1.22357	2.57402	0.00015	0.000444344	yes	3085.36	-1.17102	0.298484	-3.92323	8.73689e-05	0.00128618	conserved Plasmodium protein, unknown function
AG	PBANKA_135340	PSOP7	berg13:2019555-2021994	27.0079	63.011	-1.22222	2.81976	0.0001	0.000305856	yes	2972.66	-1.17889	0.332767	-3.54269	0.000396069	0.00402532	secreted ookinete protein, putative
AG	PBANKA_031410	NA	berg03:496662-497216	121.539	283.445	-1.22165	2.65087	0.0001	0.000305856	yes	1146.63	-1.04841	0.288023	-3.64001	0.000272629	0.00303769	conserved Plasmodium protein, unknown function
AG	PBANKA_031150	NA	berg03:402035-404070	85.0972	198.407	-1.22128	2.78415	5e-05	0.000159772	yes	3771.32	-1.01567	0.353208	-2.87555	0.00403326	0.0235783	conserved Plasmodium protein, unknown function
AG	PBANKA_130520	NA	berg13:246179-253320	188.59	439.306	-1.21997	2.40772	0.00035	0.000967221	yes	6278.34	-1.26522	0.277273	-4.56309	5.04054e-06	0.00017234	serine/threonine protein kinase, putative
AG	PBANKA_143770	NA	berg14:1376184-1377845	2296.21	5347.69	-1.21966	2.20737	0.00105	0.00260269	yes	8371.84	-1.17301	0.370938	-3.16228	0.00156536	0.011522	conserved Plasmodium protein, unknown function
AG	PBANKA_132380	NA	berg13:943057-944920	195.411	454.209	-1.21684	2.66575	5e-05	0.000159772	yes	Not found differentially expressed by DESeq2						conserved Plasmodium protein, unknown function
AG	PBANKA_121820	CCT5	berg12:676880-678488	195.029	452.677	-1.2148	2.73229	5e-05	0.000159772	yes	2157.01	-1.19592	0.283454	-4.2191	2.45284e-05	0.000513617	T-complex protein 1 subunit epsilon, putative
AG	PBANKA_122560	NA	berg12:945942-947405	109.707	254.367	-1.21325	2.73637	5e-05	0.000159772	yes	747.998	-1.13104	0.39168	-2.88767	0.00388103	0.0228811	alpha/beta hydrolase, putative
AG	PBANKA_071120	NA	berg07:397380-398773	146.842	340.222	-1.21221	2.88827	5e-05	0.000159772	yes	Not found differentially expressed by DESeq2						conserved Plasmodium protein, unknown function
AG	PBANKA_110600	NA	berg11:212251-213524	2365.4	5472.74	-1.21018	2.43002	0.00035	0.000967221	yes	3703.56	-1.263	0.408132	-3.0946	0.00197081	0.0137758	conserved Plasmodium protein, unknown function
AG	PBANKA_134690	NA	berg13:1820612-1822208	14.2502	32.9572	-1.20962	2.34481	0.001	0.00249004	yes	318.315	-1.31028	0.325702	-4.02293	5.74798e-05	0.000940191	conserved Plasmodium protein, unknown function
AG	PBANKA_071460	VPS2	berg07:514906-515536	155.848	359.873	-1.20735	2.70305	5e-05	0.000159772	yes	870.405	-1.50665	0.35294	-4.26884	1.96488e-05	0.00043988	vacuolar protein sorting-associated protein 2, putative
AG	PBANKA_092730	DHHC3	berg09:1047718-1049253	217.091	501.24	-1.2072	2.76045	5e-05	0.000159772	yes	973.484	-1.32802	0.319993	-4.15015	3.32256e-05	0.000630507	palmitoyltransferase
AG	PBANKA_143650	NA	berg14:1323381-1326704	193.527	446.583	-1.2064	2.63383	5e-05	0.000159772	yes	2865.2	-1.14514	0.343293	-3.33576	0.000850677	0.00706426	conserved Plasmodium protein, unknown function
AG	PBANKA_102870	RPN13	berg10:1133880-1136197	650.606	1499.36	-1.20449	2.59811	0.0001	0.000305856	yes	4608.46	-1.0869	0.29955	-3.62844	0.000285144	0.00312693	26S proteasome regulatory subunit RPN13, putative
AG	PBANKA_111280	NA	berg11:479468-480491	185.622	427.58	-1.20383	2.7375	5e-05	0.000159772	yes	952.873	-1.32282	0.322083	-4.10709	4.00669e-05	0.000725852	conserved Plasmodium protein, unknown function
AG	PBANKA_100450	NA	berg10:207244-215584	25.4333	58.4709	-1.201	2.7713	5e-05	0.000159772	yes	1382.8	-1.14456	0.247354	-4.6272	3.70634e-06	0.000139577	conserved Plasmodium protein, unknown function
AG	PBANKA_135620	NA	berg13:2114126-2115686	27.7302	63.6863	-1.19953	2.65054	5e-05	0.000159772	yes	Not found differentially expressed by DESeq2						tRNA guanosine-2'-O-methyltransferase, putative
AG	PBANKA_122990	NA	berg12:1128823-1131119	498.024	1143.01	-1.19855	2.53754	5e-05	0.000159772	yes	4164.1	-1.24273	0.28171	-4.41137	1.02718e-05	0.000273582	conserved Plasmodium protein, unknown function
AG	PBANKA_120410	NA	berg12:156408-158112	95.4418	219.007	-1.19829	2.73664	5e-05	0.000159772	yes	1541.01	-1.13193	0.337629	-3.35258	0.000800632	0.0067643	conserved Plasmodium protein, unknown function
AG	PBANKA_141720	NA	berg14:630960-633381	397.226	909.937	-1.19581	2.41697	0.00045	0.00121259	yes	5965.52	-1.24571	0.2954	-4.21704	2.4753e-05	0.000516095	conserved Plasmodium protein, unknown function
AG	PBANKA_140790	NA	berg14:316871-320015	592.941	1357.73	-1.19523	2.2193	0.00115	0.00282736	yes	8572.19	-1.11851	0.315255	-3.54794	0.000388259	0.00397087	HORMA domain protein, putative
AG	PBANKA_051500	P25	berg05:567247-567901	28148.6	64430.8	-1.19469	2.06269	0.00215	0.00495243	yes	104361	-1.11476	0.399079	-2.79333	0.00521685	0.028412	25 kDa ookinete surface antigen precursor
AG	PBANKA_081280	NA	berg08:560848-563683	80.4142	183.832	-1.19287	2.3716	0.00045	0.00121259	yes	Not found differentially expressed by DESeq2						GTP-binding protein, putative
AG	PBANKA_081900	GAP50	berg08:749213-750401	1459.9	3335.84	-1.19218	2.2644	0.0005	0.00133307	yes	9384.89	-1.16851	0.33606	-3.47709	0.000506891	0.00478151	glideosome-associated protein 50, putative secreted acid phosphatase, putative
AG	PBANKA_090860	NA	berg09:333070-333731	78.8508	179.859	-1.18967	2.56335	0.0004	0.00109043	yes	Not found differentially expressed by DESeq2						conserved Plasmodium protein, unknown function
AG	PBANKA_040250	NA	berg04:104383-105207	934.981	2129	-1.18716	2.52481	0.0005	0.00133307	yes	3001.57	-1.10767	0.328937	-3.36742	0.00075875	0.00646668	phosphatidylethanolamine-binding protein, putative
AG	PBANKA_133480	NA	berg13:1381828-1385374	298.631	679.213	-1.1855	2.36761	0.0004	0.00109043	yes	5454.87	-1.18616	0.312046	-3.80124	0.000143971	0.00188014	conserved Plasmodium protein, unknown function
AG	PBANKA_010150	NA	berg01:54272-55676	170.456	387.176	-1.18359	2.62231	0.00015	0.000444344	yes	1222.46	-1.39616	0.400028	-3.49015	0.000482741	0.00462555	conserved Plasmodium protein, unknown function
AG	PBANKA_142450	NA	berg14:889600-891406	146.157	331.729	-1.18249	2.69251	5e-05	0.000159772	yes	2174.32	-1.09926	0.237658	-4.62538	3.7392e-06	0.000139731	conserved Plasmodium protein, unknown function
AG	PBANKA_051535	NA	berg05:577065-578938	12.2574	27.8058	-1.18174	2.0108	0.0027	0.0060562	yes	243.764	-1.04504	0.290638	-3.59567	0.000323561	0.00343783	OTU-like cysteine protease, putative
AG	PBANKA_140250	NA	berg14:114179-117416	148.943	337.524	-1.18023	2.58464	0.00025	0.000711981	yes	2246.89	-1.14338	0.271955	-4.20429	2.61898e-05	0.000527732	conserved Plasmodium protein, unknown function
AG	PBANKA_040390	NA	berg04:159753-160434	88.1038	199.22	-1.17708	2.4335	0.00045	0.00121259	yes	Not found differentially expressed by DESeq2						conserved Plasmodium protein, unknown function
AG	PBANKA_142080	NA	berg14:779627-783221	129.222	292	-1.17611	2.56455	5e-05	0.000159772	yes	2174.02	-1.13984	0.291391	-3.91173	9.16373e-05	0.00132609	conserved Plasmodium protein, unknown function
AG	PBANKA_130550	NA	berg13:260241-262182	77.1313	174.193	-1.1753	2.73958	5e-05	0.000159772	yes	1502.24	-1.06924	0.260419	-4.10587	4.02802e-05	0.000725852	acid cluster protein 33 homologue, putative
AG	PBANKA_070750	NA	berg07:275801-277158	91.8446	207.224	-1.17392	2.69344	0.0001	0.000305856	yes	1194.92	-1.12914	0.353923	-3.19036	0.00142096	0.0106528	RWD domain-containing protein, putative
AG	PBANKA_135570	MyoA	berg13:2088222-2090918	764.817	1725.54	-1.17386	2.23657	0.001	0.00249004	yes	18551.9	-1.11811	0.259558	-4.30776	1.64914e-05	0.000383326	myosin A
AG	PBANKA_121630	NA	berg12:587112-591438	52.893	119.269	-1.17308	2.75707	5e-05	0.000159772	yes	Not found differentially expressed by DESeq2						conserved Plasmodium protein, unknown function
AG	PBANKA_051170	NA	berg05:468216-470387	464.997	1048.45	-1.17296	2.44268	0.0005	0.00133307	yes	3320.84	-1.03991	0.360731	-2.8828	0.0039416	0.023182	topoisomerase, putative
AG	PBANKA_133490	NA	berg13:1385514-1388025	566.944	1277.38	-1.17191	2.26346	0.00075	0.00192218	yes	7747.96	-1.26439	0.327999	-3.85487	0.000115793	0.00158012	conserved Plasmodium protein, unknown function
AG	PBANKA_132940	NA	berg13:1177860-1180164	1025.56	2306.94	-1.16956	2.24516	0.00065	0.00168949	yes	4087.52	-1.13316	0.410865	-2.75799	0.00581588	0.030912	conserved Plasmodium protein, unknown function
AG	PBANKA_132270	NA	berg13:914027-916064	41.8392	94.0546	-1.16864	2.73346	5e-05	0.000159772	yes	Not found differentially expressed by DESeq2						ATP-dependent RNA helicase DBP5, putative
AG	PBANKA_124510	NA	berg12:1676406-1679364	19.6872	44.2224	-1.16752	2.63931	5e-05	0.000159772	yes	352.346	-1.14653	0.376383	-3.04619	0.00231762	0.0155511	conserved Plasmodium protein, unknown function
AG	PBANKA_120370	NA	berg12:141454-145282	73.9264	165.987	-1.16691	2.63956	0.00015	0.000444344	yes	1519.16	-1.09231	0.310624	-3.51652	0.00043725	0.00430066	regulator of nonsense transcripts, putative
AG	PBANKA_135930	NA	berg13:2246314-2262619	3.59951	8.07943	-1.16645	2.67767	5e-05	0.000159772	yes	642.206	-1.09654	0.238129	-4.60484	4.12793e-06	0.000147452	conserved Plasmodium protein, unknown function
AG	PBANKA_061530	NA	berg06:583076-587037	343.972	771.602	-1.16556	2.31011	0.0005	0.00133307	yes	5491.46	-1.26852	0.32018	-3.96191	7.43537e-05	0.00113262	conserved Plasmodium protein, unknown function
AG	PBANKA_101600	NA	berg10:652071-652869	115.331	258.704	-1.16552	2.67727	5e-05	0.000159772	yes	537.387	-1.32464	0.33992	-3.89691	9.74286e-05	0.001388	conserved Plasmodium protein, unknown function
AG	PBANKA_082570	TRF1	berg08:987252-987985	1463.22	3280.11	-1.1646	2.58434	5e-05	0.000159772	yes	Not found differentially expressed by DESeq2						telomeric repeat binding factor 1, putative
AG	PBANKA_071320	NA	berg07:470799-473908	63.3799	142.076	-1.16456	2.70931	5e-05	0.000159772	yes	2789.35	-1.14722	0.350527	-3.27284	0.00106474	0.00850568	conserved Plasmodium protein, unknown function
AG	PBANKA_110120	NA	berg11:53598-54798	732.448	1641.69	-1.16438	2.38569	0.0008	0.00203521	yes	4447.29	-1.10552	0.320753	-3.44665	0.000567591	0.00521239	Plasmodium exported protein, unknown function
AG	PBANKA_142730	NA	berg14:1002008-1004792	22.933	51.3985	-1.1643	2.69044	5e-05	0.000159772	yes	472.969	-1.16977	0.25753	-4.54225	5.56563e-06	0.000182688	ABC1 family, putative
AG	PBANKA_010770	NA	berg01:297420-299212	92.7073	207.561	-1.16278	2.72785	5e-05	0.000159772	yes	2787.41	-1.16171	0.232721	-4.99185	5.98037e-07	4.23409e-05	permease, putative
AG	PBANKA_132520	MND1	berg13:980122-981410	240.177	537.454	-1.16205	2.6114	5e-05	0.000159772	yes	Not found differentially expressed by DESeq2						meiotic nuclear division protein 1, putative
AG	PBANKA_114340	NA	berg11:1605355-1606576	348.785	779.927	-1.161	2.45427	0.00035	0.000967221	yes	2615.77	-1.23247	0.381399	-3.23144	0.00123169	0.00963532	NADH-cytochrome b5 reductase, putative
AG	PBANKA_091710	NA	berg09:679444-681331	16.0629	35.9032	-1.16038	2.45419	0.00075	0.00192218	yes	290.731	-1.09537	0.34221	-3.20087	0.00137014	0.0103593	conserved Plasmodium protein, unknown function
AG	PBANKA_091250	NA	berg09:500835-502635	302.066	673.518	-1.15685	2.52342	0.0002	0.000578969	yes	2336.05	-1.10472	0.275434	-4.01081	6.051e-05	0.000971177	conserved Plasmodium protein, unknown function
AG	PBANKA_102820	NA	berg10:1110336-1117278	75.1895	167.618	-1.15657	2.55605	0.00015	0.000444344	yes	3312.15	-1.32902	0.325357	-4.08481	4.41124e-05	0.000757237	atypical protein kinase, ABC-1 family, putative
AG	PBANKA_142740	NA	berg14:1005893-1006487	87.1871	193.851	-1.15276	1.96138	0.0025	0.00566103	yes	Not found differentially expressed by DESeq2						apicoplast ribosomal protein L33 precursor, putative
AG	PBANKA_093160	SEC12	berg09:1191281-1192553	60.0766	133.455	-1.15148	2.56604	5e-05	0.000159772	yes	556.729	-1.31781	0.389022	-3.38751	0.000705313	0.00616261	guanine nucleotide-exchange factor SEC12, putative
AG	PBANKA_121060	NA	berg12:366886-367754	52.2471	115.88	-1.14921	2.43217	0.0005	0.00133307	yes	427.275	-1.14455	0.337034	-3.39596	0.000683886	0.00602961	conserved Plasmodium protein, unknown function
AG	PBANKA_141010	NA	berg14:377122-378583	453.331	1005.31	-1.14901	2.39074	0.0003	0.000840423	yes	3389.35	-1.14247	0.328067	-3.48244	0.000496869	0.00474091	conserved Plasmodium protein, unknown function
AG	PBANKA_102600	NA	berg10:1028018-1029002	773.97	1713.71	-1.14677	2.55717	5e-05	0.000159772	yes	1681.86	-1.15575	0.324736	-3.55903	0.000372221	0.00382294	conserved Plasmodium protein, unknown function
AG	PBANKA_100140	NA	berg10:61837-64660	139.335	308.277	-1.14567	2.56519	0.0002	0.000578969	yes	1982.09	-1.16993	0.312197	-3.7474	0.000178679	0.00218096	splicing factor, putative
AG	PBANKA_133870	PMV	berg13:1508547-1510104	147.734	326.815	-1.14547	2.59766	0.00015	0.000444344	yes	1402.65	-1.15783	0.306649	-3.77577	0.000159516	0.00202331	plasmepsin V, putative
AG	PBANKA_124170	NA	berg12:1562696-1563703	87.1839	192.841	-1.14528	2.51716	0.0001	0.000305856	yes	382.8	-1.22388	0.326586	-3.74748	0.000178619	0.00218096	transmembrane emp24 domain-containing protein, putative
AG	PBANKA_122980	FABI	berg12:1126498-1127689	52.7537	116.612	-1.14438	2.61629	0.0001	0.000305856	yes	493.93	-1.15253	0.285704	-4.03399	5.48377e-05	0.000906127	enoyl-acyl carrier reductase
AG	PBANKA_140740	DCP2	berg14:293770-297895	56.6458	125.007	-1.14197	2.63378	5e-05	0.000159772	yes	1736.06	-1.00916	0.182052	-5.54326	2.9689e-08	4.50716e-06	mRNA-decapping enzyme 2, putative
AG	PBANKA_120630	UIS11	berg12:227319-238080	23.5386	51.8202	-1.13849	2.57642	0.0001	0.000305856	yes	2356.37	-1.09489	0.300145	-3.64788	0.000264414	0.00298034	conserved Plasmodium protein, unknown function
AG	PBANKA_071220	NA	berg07:432634-434812	1201.54	2644.43	-1.13807	2.31169	0.0007	0.00180456	yes	8322.47	-1.01487	0.365407	-2.77738	0.00547999	0.0296044	BEM46-like protein, putative
AG	PBANKA_090300	NA	berg09:138152-139695	4157.12	9126.59	-1.13449	2.02644	0.00155	0.00369727	yes	10187.9	-1.17429	0.407513	-2.8816	0.0039566	0.0232421	ribosome assembly protein 4, putative
AG	PBANKA_093900	NA	berg09:1434338-1439426	159.229	349.452	-1.13399	2.36056	0.00035	0.000967221	yes	3824.51	-1.09606	0.28675	-3.82234	0.000132191	0.00175461	ion channel protein, putative
AG	PBANKA_131410	NA	berg13:577287-582362	13.5983	29.7783	-1.13083	2.64742	0.0002	0.000578969	yes	537.201	-1.19895	0.292349	-4.10109	4.11213e-05	0.000726755	conserved Plasmodium protein, unknown function
AG	PBANKA_050250	PPP8	berg05:92819-99224	106.787	233.469	-1.1285	2.36945	0.00065	0.00168949	yes	3683.25	-1.28951	0.411229	-3.13576	0.00171411	0.0123199	serine/threonine protein phosphatase 8
AG	PBANKA_142860	NA	berg14:1060891-1061906	30.0208	65.6193	-1.12816	1.68399	0.01455	0.0270777	yes	Not found differentially expressed by DESeq2						conserved protein, unknown function
AG	PBANKA_081040	POFUT2	berg08:461915-463505	15.6164	34.1136	-1.12729	2.17038	0.0017	0.00402001	yes	188.394	-1.16947	0.351193	-3.32999	0.000868487	0.00717535	GDP-fucose protein O-fucosyltransferase 2, putative
AG	PBANKA_144190	NA	berg14:1527694-1529842	60.1199	131.289	-1.12683	2.64954	5e-05	0.000159772	yes	1061.05	-1.13052	0.219347	-5.15405	2.54922e-07	2.29335e-05	ATP-dependent RNA helicase, putative
AG	PBANKA_082430	NA	berg08:936521-939494	65.1602	142.249	-1.12636	2.60649	5e-05	0.000159772	yes	999.308	-1.02059	0.274773	-3.71429	0.000203777	0.0024383	conserved Plasmodium protein, unknown function
AG	PBANKA_102610	NA	berg10:1031345-1039640	4.71028	10.2689	-1.1244	2.47451	0.0002	0.000578969	yes	192.859	-1.12172	0.332616	-3.37242	0.000745114	0.00639426	conserved Plasmodium protein, unknown function
AG	PBANKA_131610	NA	berg13:658632-660912	188.257	410.367	-1.12421	2.47784	0.0004	0.00109043	yes	1975.27	-1.13664	0.320356	-3.54805	0.000388095	0.00397087	conserved Plasmodium protein, unknown function
AG	PBANKA_052170	ApiAP2	berg05:809135-817463	13.8839	30.2368	-1.12289	2.56907	5e-05	0.000159772	yes	1732.97	-1.04951	0.318652	-3.2936	0.000989143	0.00795572	transcription factor with AP2 domain(s), putative
AG	PBANKA_145280	NA	berg14:1979910-1982616	85.8361	186.825	-1.12203	2.56835	5e-05	0.000159772	yes	2391.19	-1.08482	0.309472	-3.50539	0.000455944	0.00441231	cell cycle control protein, putative
AG	PBANKA_113310	ARK3	berg11:1219986-1231014	57.5981	125.277	-1.12103	2.37157	0.0005	0.00133307	yes	2843.41	-1.1202	0.288278	-3.88583	0.00010198	0.00143184	serine/threonine protein kinase, putative
AG	PBANKA_060250	SUA5	berg06:110528-112163	11.0293	23.9755	-1.12022	2.0624	0.00345	0.00753841	yes	395.13	-1.18413	0.256282	-4.62043	3.82945e-06	0.000140744	threonylcarbamoyl-AMP synthase, putative
AG	PBANKA_131530	LAP5	berg13:626662-629538	819.449	1780.43	-1.1195	2.10691	0.0017	0.00402001	yes	9888.21	-1.04711	0.282974	-3.70039	0.000215268	0.00253213	LCCL domain-containing protein
AG	PBANKA_071300	NA	berg07:460576-460870	449.214	975.33	-1.11849	1.57249	0.02255	0.0399964	yes	Not found differentially expressed by DESeq2						conserved Plasmodium protein, unknown function
AG	PBANKA_123150	NA	berg12:1190686-1194589	60.286	130.67	-1.11603	2.56364	0.0002	0.000578969	yes	1268.28	-1.08459	0.289887	-3.74142	0.000182986	0.00222237	ubiquitin carboxyl-terminal hydrolase 2, putative
AG	PBANKA_111540	NA	berg11:569585-569840	163.611	354.264	-1.11456	1.95171	0.0046	0.00974563	yes	Not found differentially expressed by DESeq2						BolA-like protein, putative
AG	PBANKA_145110	NA	berg14:1926422-1927226	631.747	1365.53	-1.11204	2.36337	0.00075	0.00192218	yes	Not found differentially expressed by DESeq2						conserved Plasmodium protein, unknown function
AG	PBANKA_081540	NA	berg08:635843-637186	2191.11	4732.85	-1.11105	2.07932	0.00205	0.00474774	yes	7373.98	-1.09346	0.361713	-3.02299	0.00250289	0.0165427	conserved Plasmodium protein, unknown function
AG	PBANKA_092170	ATG23	berg09:826965-831504	223.737	483.018	-1.11028	2.39072	5e-05	0.000159772	yes	Not found differentially expressed by DESeq2						autophagy-related protein 23, putative
AG	PBANKA_142440	NA	berg14:886725-887994	52.5378	113.291	-1.10861	2.61193	0.0002	0.000578969	yes	Not found differentially expressed by DESeq2						CS domain protein, putative
AG	PBANKA_071350	NA	berg07:481531-485598	12.5681	27.0924	-1.10812	2.48436	0.00025	0.000711981	yes	449.687	-1.02548	0.33771	-3.03658	0.0023928	0.0159893	asparagine-rich antigen, putative, fragment
AG	PBANKA_144930	NA	berg14:1857871-1859657	290.428	625.929	-1.10782	2.46684	0.0006	0.00157037	yes	1849.54	-1.13767	0.267032	-4.26042	2.04042e-05	0.000450561	CPW-WPC family protein, putative
AG	PBANKA_135650	NA	berg13:2127901-2129219	59.8504	128.961	-1.1075	2.42769	0.0003	0.000840423	yes	Not found differentially expressed by DESeq2						conserved Plasmodium protein, unknown function
AG	PBANKA_141920	NA	berg14:706226-707090	198.404	427.039	-1.10592	2.45871	0.00015	0.000444344	yes	Not found differentially expressed by DESeq2						RNA-binding protein, putative
AG	PBANKA_061600	NA	berg06:642172-642643	48.6626	104.681	-1.10511	1.84461	0.0042	0.00898751	yes	Not found differentially expressed by DESeq2						mitochondrial ribosomal protein S8 precursor, putative
AG	PBANKA_144990	NOT4	berg14:1879474-1883650	47.134	101.263	-1.10326	2.57324	5e-05	0.000159772	yes	5515.25	-1.06953	0.280285	-3.81588	0.000135698	0.00178651	CCR4-NOT transcription complex subunit 4, putative
AG	PBANKA_120130	NA	berg12:55694-56605	140.543	301.234	-1.09988	2.267	0.0004	0.00109043	yes	Not found differentially expressed by DESeq2						conserved Plasmodium protein, unknown function
AG	PBANKA_132510	NA	berg13:977727-979215	91.5448	195.969	-1.09808	2.62066	5e-05	0.000159772	yes	Not found differentially expressed by DESeq2						conserved Plasmodium protein, unknown function
AG	PBANKA_100900	ERA	berg10:372064-373588	25.7154	54.9904	-1.09655	2.41972	0.0002	0.000578969	yes	Not found differentially expressed by DESeq2						GTPase Era, putative
AG	PBANKA_021330	AOP	berg02:514668-515571	19.8958	42.5342	-1.09616	1.87069	0.0051	0.0106885	yes	Not found differentially expressed by DESeq2						1-cys peroxiredoxin, putative
AG	PBANKA_123260	NA	berg12:1235894-1236659	326.819	698.654	-1.09608	2.45484	0.0003	0.000840423	yes	1674.93	-1.39878	0.33048	-4.23256	2.31042e-05	0.000491832	apicortin, putative
AG	PBANKA_112750	GATB	berg11:1013215-1015327	21.3665	45.6565	-1.09547	2.39607	0.00025	0.000711981	yes	230.101	-1.02347	0.328351	-3.11701	0.00182695	0.0129567	glutamyl-tRNA(Gln) amidotransferase subunit B, putative
AG	PBANKA_072100	NA	berg07:732666-734330	93.644	200	-1.09475	2.51865	5e-05	0.000159772	yes	Not found differentially expressed by DESeq2						conserved Plasmodium protein, unknown function
AG	PBANKA_081380	GCD10	berg08:588495-590220	17.3927	37.1273	-1.094	2.29197	0.00055	0.0014509	yes	248.688	-1.23035	0.300014	-4.10098	4.11399e-05	0.000726755	tRNA (adenine(58)-N(1))-methyltransferase non-catalytic subunit TRM6, putative
AG	PBANKA_110780	NA	berg11:276711-278105	200.668	427.012	-1.08947	2.44467	0.0001	0.000305856	yes	Not found differentially expressed by DESeq2						longevity-assurance (LAG1) protein, putative
AG	PBANKA_021350	NA	berg02:519919-520969	67.6444	143.911	-1.08914	2.53659	0.0002	0.000578969	yes	949.286	-1.14689	0.274713	-4.17485	2.98183e-05	0.000579429	ribosome biogenesis protein BRX1 homolog, putative
AG	PBANKA_060365	NA	berg06:139857-140631	65.1215	138.52	-1.08889	1.73742	0.0072	0.0145258	yes	Not found differentially expressed by DESeq2						conserved Plasmodium protein, unknown function
AG	PBANKA_131430	NA	berg13:590626-592222	110.266	234.365	-1.08776	2.51024	0.0001	0.000305856	yes	1017.35	-1.05052	0.297362	-3.53281	0.000411168	0.00412697	S-adenosylmethionine-dependent methyltransferase, putative
AG	PBANKA_082740	NA	berg08:1054375-1058623	83.1535	176.643	-1.08699	2.47283	0.00025	0.000711981	yes	2845.11	-1.16298	0.240428	-4.83714	1.31719e-06	6.80734e-05	conserved Plasmodium protein, unknown function
AG	PBANKA_010510	NA	berg01:188683-189452	1998.89	4245.33	-1.08668	2.15372	0.0015	0.00359338	yes	Not found differentially expressed by DESeq2						conserved Plasmodium protein, unknown function
AG	PBANKA_110820	NA	berg11:293497-294160	37.5929	79.7732	-1.08544	2.21022	0.0018	0.00422307	yes	Not found differentially expressed by DESeq2						conserved Plasmodium protein, unknown function
AG	PBANKA_113860	NA	berg11:1440835-1442095	832.2	1764.21	-1.08402	2.22175	0.00075	0.00192218	yes	3880.79	-1.11622	0.334561	-3.33637	0.000848794	0.00706068	conserved Plasmodium protein, unknown function
AG	PBANKA_041000	NA	berg04:380705-381599	82.4789	174.469	-1.08087	2.12892	0.001	0.00249004	yes	Not found differentially expressed by DESeq2						conserved Plasmodium protein, unknown function
AG	PBANKA_010780	NA	berg01:300747-302278	10.8158	22.8747	-1.08062	1.86569	0.0087	0.0171848	yes	194.367	-1.00151	0.296051	-3.3829	0.000717247	0.0062489	citrate synthase-like protein, putative
AG	PBANKA_111410	NA	berg11:520462-521740	1013.62	2143.24	-1.08028	2.11685	0.0023	0.00525867	yes	Not found differentially expressed by DESeq2						conserved Plasmodium protein, unknown function
AG	PBANKA_132410	UCHL3	berg13:948822-950418	97.0678	205.152	-1.07963	2.47373	0.00015	0.000444344	yes	664.093	-1.04198	0.284032	-3.66852	0.000243956	0.00280838	ubiquitin carboxyl-terminal hydrolase isozyme L3, putative
AG	PBANKA_143630	NA	berg14:1319047-1321311	459.636	970.696	-1.07853	2.43083	0.00045	0.00121259	yes	1612.42	-1.14433	0.320756	-3.56762	0.000360242	0.00373944	conserved Plasmodium protein, unknown function
AG	PBANKA_120150	NA	berg12:63345-64040	124.22	262.123	-1.07734	1.93456	0.00345	0.00753841	yes	Not found differentially expressed by DESeq2						conserved Plasmodium protein, unknown function
AG	PBANKA_061240	NA	berg06:483068-486332	1842.46	3883.37	-1.07568	1.74291	0.0082	0.0163083	yes	27120.2	-1.0628	0.313043	-3.39505	0.000686167	0.00603876	conserved Plasmodium protein, unknown function
AG	PBANKA_011080	NA	berg01:407584-407944	811.185	1708.25	-1.07442	2.30395	0.00085	0.00215052	yes	Not found differentially expressed by DESeq2						conserved Plasmodium protein, unknown function
AG	PBANKA_142280	NA	berg14:838583-839453	38.6652	81.304	-1.07229	2.20537	0.0018	0.00422307	yes	Not found differentially expressed by DESeq2						conserved Plasmodium protein, unknown function
AG	PBANKA_011050	LRR6	berg01:398037-404879	89.3816	187.908	-1.07198	2.31123	0.0004	0.00109043	yes	Not found differentially expressed by DESeq2						leucine-rich repeat protein
AG	PBANKA_123130	NA	berg12:1182378-1184437	1571.87	3298.03	-1.06913	1.98637	0.00285	0.00636066	yes	10478.1	-1.11974	0.326975	-3.42454	0.000615839	0.00554027	metabolite/drug transporter, putative
AG	PBANKA_051960	NA	berg05:712510-713445	66.8289	140.193	-1.06887	2.42863	0.0004	0.00109043	yes	Not found differentially expressed by DESeq2						conserved Plasmodium protein, unknown function
AG	PBANKA_145790	NA	berg14:2174199-2175211	81.8319	171.628	-1.06855	2.38572	0.00035	0.000967221	yes	Not found differentially expressed by DESeq2						conserved Plasmodium protein, unknown function
AG	PBANKA_141880	NA	berg14:693079-694617	132.324	277.507	-1.06845	2.46924	0.0001	0.000305856	yes	Not found differentially expressed by DESeq2						SNARE protein, putative
AG	PBANKA_113840	Pcalp	berg11:1430818-1436587	25.5225	53.5157	-1.06819	2.49801	0.0001	0.000305856	yes	1088.73	-1.01099	0.234483	-4.31156	1.62107e-05	0.000380443	calpain, putative
AG	PBANKA_020375	NA	berg02:154792-158043	14.6988	30.8078	-1.06759	2.09129	0.00155	0.00369727	yes	Not found differentially expressed by DESeq2						phosphatidate cytidylyltransferase, putative
AG	PBANKA_102160	NA	berg10:844886-846263	7.95765	16.6766	-1.06741	1.67662	0.01205	0.0229046	yes	Not found differentially expressed by DESeq2						conserved Plasmodium protein, unknown function
AG	PBANKA_141540	NA	berg14:564057-566352	269.927	562.941	-1.06042	2.12953	0.00225	0.00515737	yes	3573.8	-1.11641	0.368498	-3.02962	0.0024486	0.0162504	conserved Plasmodium protein, unknown function
AG	PBANKA_122950	NA	berg12:1118868-1119996	64.5783	134.199	-1.05525	2.41661	0.0001	0.000305856	yes	875.689	-1.00358	0.276018	-3.63593	0.000276977	0.00307907	endonuclease III homologue, putative
AG	PBANKA_071690	ARO	berg07:581956-584046	114.448	237.477	-1.0531	2.51698	0.00025	0.000711981	yes	Not found differentially expressed by DESeq2						armadillo-domain containing rhoptry protein, putative
AG	PBANKA_143950	NA	berg14:1447264-1448384	26.6394	55.1201	-1.04902	1.83063	0.00515	0.0107824	yes	Not found differentially expressed by DESeq2						cytochrome c heme lyase, putative
AG	PBANKA_030410	NA	berg03:131111-134204	15.5496	32.1651	-1.04862	2.36825	0.00035	0.000967221	yes	Not found differentially expressed by DESeq2						conserved Plasmodium protein, unknown function
AG	PBANKA_031030	PK7	berg03:357743-361347	136.25	281.31	-1.04591	2.25862	0.00015	0.000444344	yes	1171.83	-1.08563	0.29818	-3.64086	0.000271732	0.00303466	protein kinase 7
AG	PBANKA_081190	NBP35	berg08:523893-525198	20.2921	41.8616	-1.04471	2.11188	0.00135	0.00326807	yes	195.148	-1.09227	0.310135	-3.5219	0.00042846	0.00425656	cytosolic Fe-S cluster assembly factor NBP35, putative
AG	PBANKA_103400	NA	berg10:1348106-1348664	65.3844	134.821	-1.04403	1.98456	0.00215	0.00495243	yes	Not found differentially expressed by DESeq2						conserved Plasmodium protein, unknown function
AG	PBANKA_135920	ALBA2	berg13:2243963-2244919	310.14	639.24	-1.04344	2.50893	0.00025	0.000711981	yes	Not found differentially expressed by DESeq2						DNA/RNA-binding protein Alba 2, putative
AG	PBANKA_031550	NA	berg03:541152-542347	17.5436	36.1478	-1.04296	1.88928	0.00545	0.011349	yes	Not found differentially expressed by DESeq2						#N/A
AG	PBANKA_136390	NA	berg13:2418032-2419107	122.113	251.182	-1.04051	2.21729	0.00075	0.00192218	yes	Not found differentially expressed by DESeq2						conserved protein, unknown function
AG	PBANKA_050160	GRASP	berg05:68158-69722	22.1769	45.6012	-1.04001	2.18642	0.0012	0.00294155	yes	Not found differentially expressed by DESeq2						golgi re-assembly stacking protein, putative
AG	PBANKA_040370	NA	berg04:152108-154808	76.7371	157.568	-1.03798	2.4071	0.00025	0.000711981	yes	Not found differentially expressed by DESeq2						conserved Plasmodium protein, unknown function
AG	PBANKA_110810	NA	berg11:285287-292265	4.2804	8.7885	-1.03787	2.2017	0.00105	0.00260269	yes	185.32	-1.00136	0.302552	-3.30973	0.000933874	0.00761201	guanidine nucleotide exchange factor, putative
AG	PBANKA_060460	NA	berg06:181423-184942	71.7432	147.159	-1.03647	2.39491	0.00045	0.00121259	yes	Not found differentially expressed by DESeq2						conserved protein, unknown function
AG	PBANKA_143480	NA	berg14:1258696-1263544	64.752	132.634	-1.03446	2.3623	0.0003	0.000840423	yes	1504.71	-1.03525	0.235904	-4.38842	1.14176e-05	0.000290401	aminophospholipid-transporting P-ATPase, putative
AG	PBANKA_136110	NA	berg13:2317422-2321742	14.6828	30.0623	-1.03383	2.35735	0.0008	0.00203521	yes	400.1	-1.04301	0.287565	-3.62705	0.000286673	0.00312957	elongation factor Tu, putative
AG	PBANKA_133420	NA	berg13:1362352-1363837	19.4313	39.7376	-1.03212	2.18965	0.00105	0.00260269	yes	Not found differentially expressed by DESeq2						RNA 3'-terminal phosphate cyclase-like protein, putative
AG	PBANKA_141520	NA	berg14:558713-560906	315.482	644.908	-1.03154	2.22554	0.00125	0.00305096	yes	2569.91	-1.30743	0.371853	-3.51598	0.000438129	0.00430066	conserved Plasmodium protein, unknown function
AG	PBANKA_072280	NA	berg07:807176-808098	26.2926	53.7227	-1.03088	1.83906	0.0053	0.0110661	yes	Not found differentially expressed by DESeq2						fam-b protein
AG	PBANKA_143840	NA	berg14:1401185-1414099	17.4728	35.68	-1.03001	2.43948	0.0004	0.00109043	yes	1257.33	-1.10282	0.251926	-4.37756	1.20016e-05	0.000302092	conserved Plasmodium protein, unknown function
AG	PBANKA_102620	GDH1	berg10:1040424-1041837	65.7682	134.056	-1.02737	2.42828	5e-05	0.000159772	yes	1293.77	-1.08464	0.197618	-5.4886	4.05124e-08	5.78851e-06	NADP-specific glutamate dehydrogenase, putative
AG	PBANKA_145450	NA	berg14:2060548-2062168	45.7532	93.0991	-1.0249	2.35499	0.00015	0.000444344	yes	Not found differentially expressed by DESeq2						polyadenylation factor subunit 2, putative
AG	PBANKA_102680	NA	berg10:1063971-1064669	410.037	834.028	-1.02434	2.36169	0.0004	0.00109043	yes	Not found differentially expressed by DESeq2						zinc finger protein, putative
AG	PBANKA_100320	NA	berg10:163925-164871	47.6086	96.747	-1.02299	2.0235	0.0032	0.007049	yes	Not found differentially expressed by DESeq2						conserved Plasmodium protein, unknown function
AG	PBANKA_090490	NA	berg09:200248-200878	116.079	235.874	-1.0229	2.00783	0.002	0.00464493	yes	Not found differentially expressed by DESeq2						mitochondrial large subunit ribosomal protein, putative
AG	PBANKA_130390	NA	berg13:191990-198569	135.993	276.328	-1.02285	2.14133	0.0011	0.00271479	yes	Not found differentially expressed by DESeq2						conserved Plasmodium protein, unknown function
AG	PBANKA_131490	NA	berg13:609599-613712	116.879	237.379	-1.02217	2.26418	0.00045	0.00121259	yes	Not found differentially expressed by DESeq2						conserved Plasmodium protein, unknown function
AG	PBANKA_082020	TrxL1	berg08:795393-796314	24.898	50.5473	-1.0216	1.72176	0.00825	0.0163954	yes	10797.4	-1.15922	0.335698	-3.45318	0.000554026	0.00509746	thioredoxin-like protein 1, putative
AG	PBANKA_135820	NA	berg13:2209893-2210622	385.395	782.173	-1.02115	2.20107	0.001	0.00249004	yes	Not found differentially expressed by DESeq2						conserved Plasmodium protein, unknown function
AG	PBANKA_122550	NA	berg12:942286-943930	979.125	1986.68	-1.0208	1.95047	0.0029	0.00645387	yes	Not found differentially expressed by DESeq2						conserved Plasmodium protein, unknown function
AG	PBANKA_113210	SF3B5	berg11:1187897-1188576	86.7437	175.715	-1.0184	1.48822	0.02565	0.0448284	yes	Not found differentially expressed by DESeq2						splicing factor 3B subunit 5, putative
AG	PBANKA_060760	LSM7	berg06:317193-318017	243.928	493.74	-1.01729	2.15433	0.0008	0.00203521	yes	Not found differentially expressed by DESeq2						U6 snRNA-associated Sm-like protein LSm7, putative
AG	PBANKA_121200	NA	berg12:423304-429706	18.5011	37.4229	-1.01631	2.4198	0.00015	0.000444344	yes	Not found differentially expressed by DESeq2						conserved Plasmodium protein, unknown function
AG	PBANKA_071850	NA	berg07:629298-630033	37.2822	75.3409	-1.01495	1.92713	0.0032	0.007049	yes	Not found differentially expressed by DESeq2						repressor of RNA polymerase III transcription MAF1, putative
AG	PBANKA_102430	NA	berg10:933125-936012	28.0633	56.7017	-1.01471	2.3698	0.00015	0.000444344	yes	Not found differentially expressed by DESeq2						DEAD/DEAH box ATP-dependent RNA helicase, putative
AG	PBANKA_081770	HoMu	berg08:705881-706916	43.2824	87.3863	-1.01363	2.2279	0.0011	0.00271479	yes	Not found differentially expressed by DESeq2						RNA-binding protein musashi, putative
AG	PBANKA_143280	NA	berg14:1178457-1181451	15.9372	32.1489	-1.01237	2.27156	0.00035	0.000967221	yes	Not found differentially expressed by DESeq2						snoRNA-associated small subunit rRNA processing protein, putative
AG	PBANKA_092050	NA	berg09:792856-794614	143.248	288.587	-1.01049	2.38488	0.0005	0.00133307	yes	Not found differentially expressed by DESeq2						conserved Plasmodium protein, unknown function
AG	PBANKA_100980	NA	berg10:409834-411136	44.5331	89.6601	-1.00959	2.28971	0.00045	0.00121259	yes	Not found differentially expressed by DESeq2						cytochrome c oxidase assembly protein, putative
AG	PBANKA_092300	mtRNAP	berg09:868910-873143	24.611	49.5465	-1.00948	2.37748	0.0002	0.000578969	yes	1311.4	-1.04304	0.228679	-4.56117	5.08704e-06	0.00017234	DNA-directed RNA polymerase, putative
AG	PBANKA_120960	NA	berg12:337070-337809	78.8129	158.52	-1.00816	1.72978	0.0072	0.0145258	yes	Not found differentially expressed by DESeq2						conserved Plasmodium protein, unknown function
AG	PBANKA_030660	NA	berg03:231686-233138	53.661	107.819	-1.00667	2.27964	0.00065	0.00168949	yes	1122.46	-1.1725	0.327337	-3.58195	0.000341041	0.00358104	conserved Plasmodium protein, unknown function
AG	PBANKA_101810	ABCG2	berg10:733877-735848	220.092	441.749	-1.00512	2.2085	0.00065	0.00168949	yes	1771.31	-1.18014	0.384663	-3.06799	0.00215502	0.0147868	ABC transporter G family member 2, putative
AG	PBANKA_030820	NA	berg03:290321-292363	18.9462	37.9859	-1.00356	1.93266	0.0047	0.00993788	yes	Not found differentially expressed by DESeq2						apicoplast beta-ketoacyl-acyl carrier protein synthase III precursor, putative
AG	PBANKA_144260	NA	berg14:1578139-1579672	62.8124	125.862	-1.00272	2.30553	0.0001	0.000305856	yes	785.45	-1.02744	0.327659	-3.1357	0.00171443	0.0123199	RNA pseudouridylate synthase, putative
AG	PBANKA_093000	NA	berg09:1135603-1136149	179.345	89.6302	1.00068	-2.06013	0.0017	0.00402001	yes	Not found differentially expressed by DESeq2						AP-1 complex subunit sigma, putative
AG	PBANKA_131340	RRP6	berg13:558337-561601	13.0798	6.5346	1.00117	-2.03795	0.0047	0.00993788	yes	Not found differentially expressed by DESeq2						exosome complex exonuclease RRP6, putative
AG	PBANKA_143150	NA	berg14:1141797-1142877	594.795	296.667	1.00355	-2.20549	0.0011	0.00271479	yes	1141.67	1.08627	0.338145	3.21243	0.00131616	0.0101171	conserved Plasmodium protein, unknown function
AG	PBANKA_144170	NA	berg14:1523269-1524646	95.8675	47.8016	1.00398	-2.33876	0.00045	0.00121259	yes	Not found differentially expressed by DESeq2						conserved Plasmodium protein, unknown function
AG	PBANKA_132820	NA	berg13:1120567-1121584	351.384	174.777	1.00753	-2.15527	0.0017	0.00402001	yes	Not found differentially expressed by DESeq2						conserved Plasmodium protein, unknown function
AG	PBANKA_101710	MSH2-1	berg10:685245-687681	35.9971	17.8727	1.01013	-2.2496	0.0006	0.00157037	yes	228.714	1.08928	0.337623	3.22633	0.0012539	0.00974632	DNA mismatch repair protein MSH2, putative
AG	PBANKA_112370	NA	berg11:860852-862720	39.4227	19.5411	1.01252	-2.12577	0.0034	0.00743981	yes	128.771	1.08757	0.329514	3.30052	0.00096505	0.00777481	conserved Plasmodium protein, unknown function
AG	PBANKA_041220	NA	berg04:446257-447139	79.9837	39.6388	1.01279	-2.07109	0.00235	0.0053582	yes	192.866	1.13306	0.284511	3.98247	6.82013e-05	0.00105182	conserved Plasmodium protein, unknown function
AG	PBANKA_132610	NA	berg13:1008676-1013820	221.891	109.842	1.01443	-2.31322	0.0006	0.00157037	yes	1014.24	1.15451	0.30637	3.76835	0.000164333	0.00205226	conserved Plasmodium protein, unknown function
AG	PBANKA_040870	TRAPPC4	berg04:334629-335239	119.096	58.8885	1.01607	-1.75202	0.0078	0.015607	yes	Not found differentially expressed by DESeq2						trafficking protein particle complex subunit 4, putative
AG	PBANKA_093100	NA	berg09:1165695-1169227	15.9633	7.88802	1.01702	-2.02177	0.0038	0.00822506	yes	Not found differentially expressed by DESeq2						conserved Plasmodium membrane protein, unknown function
AG	PBANKA_101740	Sel4	berg10:705177-705661	100.368	49.4809	1.02035	-1.66608	0.0109	0.0209786	yes	Not found differentially expressed by DESeq2						selenoprotein, putative
AG	PBANKA_101170	NA	berg10:509443-512278	51.1609	25.1367	1.02524	-2.48121	0.0002	0.000578969	yes	Not found differentially expressed by DESeq2						conserved Plasmodium protein, unknown function
AG	PBANKA_100970	NA	berg10:407998-409045	47.7125	23.3336	1.03196	-2.07762	0.00555	0.0115357	yes	Not found differentially expressed by DESeq2						ribonuclease H2 subunit B, putative
AG	PBANKA_135910	NA	berg13:2241568-2242072	52.5747	25.7071	1.0322	-1.50711	0.01755	0.0320255	yes	Not found differentially expressed by DESeq2						nuclear import protein MOG1, putative
AG	PBANKA_071670	NA	berg07:577692-579498	157.644	76.8125	1.03725	-2.46422	5e-05	0.000159772	yes	Not found differentially expressed by DESeq2						GTP-binding protein, putative
AG	PBANKA_134350	NA	berg13:1708204-1709521	110.527	53.7801	1.03925	-2.3284	0.0003	0.000840423	yes	Not found differentially expressed by DESeq2						conserved Plasmodium protein, unknown function
AG	PBANKA_094200	NA	berg09:1552657-1556008	40.7167	19.8093	1.03944	-2.55207	0.00025	0.000711981	yes	Not found differentially expressed by DESeq2						calcium/calmodulin-dependent protein kinase, putative
AG	PBANKA_142760	NA	berg14:1008822-1012699	41.9054	20.3575	1.04158	-2.52251	0.00035	0.000967221	yes	Not found differentially expressed by DESeq2						conserved Plasmodium protein, unknown function
AG	PBANKA_124630	NA	berg12:1742355-1743481	34.2437	16.6327	1.04181	-1.74048	0.01005	0.019532	yes	Not found differentially expressed by DESeq2						PIR protein BIR protein
AG	PBANKA_122350	NA	berg12:862360-865834	35.7954	17.3442	1.04532	-2.51705	0.00015	0.000444344	yes	323.293	1.03553	0.285471	3.62745	0.00028623	0.00312957	RNA helicase, putative
AG	PBANKA_071910	NA	berg07:645333-646322	191.482	92.779	1.04534	-2.42115	0.00045	0.00121259	yes	Not found differentially expressed by DESeq2						conserved Plasmodium protein, unknown function
AG	PBANKA_041670	HU	berg04:637306-637983	146.007	70.733	1.04559	-2.17748	0.00185	0.00432951	yes	193.369	1.07382	0.334748	3.20785	0.00133733	0.0102311	bacterial histone-like protein, putative
AG	PBANKA_143390	AP2-MU	berg14:1213317-1215120	13.5692	6.5713	1.04608	-1.72278	0.0091	0.0178787	yes	Not found differentially expressed by DESeq2						AP-2 complex subunit mu, putative
AG	PBANKA_091900	RPN7	berg09:744580-746452	93.4053	45.1977	1.04726	-2.35235	0.00035	0.000967221	yes	358.864	1.09189	0.316936	3.44516	0.000570727	0.0052313	26S proteasome regulatory subunit RPN7, putative
AG	PBANKA_146460	NA	berg14:2381441-2383166	30.3694	14.6793	1.04884	-2.13781	0.0022	0.00505355	yes	Not found differentially expressed by DESeq2						conserved Plasmodium protein, unknown function
AG	PBANKA_061430	SufS	berg06:552781-554494	24.2979	11.7219	1.05162	-1.92678	0.00475	0.0100326	yes	Not found differentially expressed by DESeq2						cysteine desulfurase
AG	PBANKA_031390	NA	berg03:489466-493663	10.6329	5.12742	1.05223	-2.15765	0.00385	0.00831714	yes	82.0475	1.32283	0.375779	3.52023	0.00043117	0.00427474	conserved Plasmodium protein, unknown function
AG	PBANKA_134870	NA	berg13:1869697-1871068	74.9709	36.1321	1.05305	-2.36524	0.0005	0.00133307	yes	Not found differentially expressed by DESeq2						conserved Plasmodium protein, unknown function
AG	PBANKA_080560	BUD32	berg08:265415-266752	90.3653	43.5502	1.05309	-2.14201	0.0022	0.00505355	yes	Not found differentially expressed by DESeq2						EKC/KEOPS complex subunit BUD32, putative
AG	PBANKA_103660	NA	berg10:1448948-1449998	402.767	194.084	1.05326	-2.41378	0.00025	0.000711981	yes	Not found differentially expressed by DESeq2						ribonucleotide reductase small subunit, putative
AG	PBANKA_081080	NA	berg08:474626-476656	61.3362	29.4798	1.05701	-2.42115	0.0002	0.000578969	yes	Not found differentially expressed by DESeq2						conserved Plasmodium protein, unknown function
AG	PBANKA_144330	NA	berg14:1598401-1600258	403.475	193.638	1.05912	-2.28055	0.00065	0.00168949	yes	Not found differentially expressed by DESeq2						merozoite surface protein 9, putative
AG	PBANKA_100600	NA	berg10:261186-263048	9.85254	4.72442	1.06036	-1.53858	0.0227	0.0402354	yes	53.3199	1.14794	0.428683	2.67783	0.00741001	0.0366204	conserved Plasmodium protein, unknown function
AG	PBANKA_094160	NA	berg09:1539988-1542256	99.0893	47.5083	1.06055	-2.65015	0.0001	0.000305856	yes	Not found differentially expressed by DESeq2						conserved Plasmodium protein, unknown function
AG	PBANKA_101670	NA	berg10:675796-676636	2874.26	1377.68	1.06094	-2.1809	0.00075	0.00192218	yes	5277.99	1.11547	0.285176	3.91152	9.17182e-05	0.00132609	conserved Plasmodium protein, unknown function
AG	PBANKA_132620	NA	berg13:1015022-1016697	58.3455	27.8697	1.06593	-2.4194	0.00095	0.00237923	yes	Not found differentially expressed by DESeq2						conserved Plasmodium protein, unknown function
AG	PBANKA_145590	NA	berg14:2110074-2111229	34.8929	16.6603	1.06652	-1.99465	0.0038	0.00822506	yes	Not found differentially expressed by DESeq2						conserved Plasmodium protein, unknown function
AG	PBANKA_133160	LRR14.1	berg13:1273111-1274143	93.299	44.5306	1.06706	-2.31511	0.00265	0.00595603	yes	Not found differentially expressed by DESeq2						leucine-rich repeat protein
AG	PBANKA_101410	NA	berg10:586302-588681	27.5968	13.1276	1.0719	-2.33506	0.00095	0.00237923	yes	232.571	1.19922	0.293803	4.08173	4.47027e-05	0.000764667	exodeoxyribonuclease III, putative
AG	PBANKA_083430	NA	berg08:1271787-1275516	26.7945	12.6737	1.0801	-2.52276	0.0002	0.000578969	yes	Not found differentially expressed by DESeq2						gamma-tubulin complex component, putative
AG	PBANKA_083540	NA	berg08:1297903-1298788	100.681	47.4806	1.08438	-1.94795	0.0033	0.00724505	yes	Not found differentially expressed by DESeq2						conserved Plasmodium protein, unknown function
AG	PBANKA_142930	NA	berg14:1086953-1089033	53.0854	24.9785	1.08763	-2.51546	0.0001	0.000305856	yes	Not found differentially expressed by DESeq2						integral membrane protein GPR180, putative
AG	PBANKA_140660	NA	berg14:252055-252502	112.675	52.9723	1.08886	-1.93094	0.0051	0.0106885	yes	Not found differentially expressed by DESeq2						CCAAT-binding transcription factor, putative
AG	PBANKA_121030	HO	berg12:356632-358429	196.58	92.3032	1.09066	-2.56204	0.0002	0.000578969	yes	Not found differentially expressed by DESeq2						heme oxygenase, putative
AG	PBANKA_062390	NA	berg06:938385-939473	18.9756	8.90218	1.09191	-1.54545	0.0237	0.0418238	yes	Not found differentially expressed by DESeq2						#N/A
AG	PBANKA_061460	NA	berg06:562898-563885	18.0075	8.44476	1.09247	-1.5506	0.02295	0.0406289	yes	Not found differentially expressed by DESeq2						drug metabolite transporter, putative
AG	PBANKA_146470	NA	berg14:2384466-2386450	10.5932	4.9576	1.09543	-1.65134	0.022	0.0391143	yes	Not found differentially expressed by DESeq2						tryptophan--tRNA ligase, putative
AG	PBANKA_141860	NA	berg14:688091-690335	12.9358	6.05044	1.09626	-1.94532	0.00795	0.0158688	yes	45.0502	1.10968	0.385419	2.87916	0.00398736	0.0233944	conserved Plasmodium protein, unknown function
AG	PBANKA_122470	NA	berg12:907826-911286	38.5429	17.9861	1.09959	-2.60975	0.0001	0.000305856	yes	328.064	1.12232	0.270237	4.15309	3.2801e-05	0.000624892	AAA family ATPase, putative
AG	PBANKA_111870	NA	berg11:685387-689443	20.7841	9.66992	1.1039	-2.47878	0.0004	0.00109043	yes	276.131	1.42183	0.550979	2.58054	0.00986447	0.0452091	acyl-CoA synthetase, putative
AG	PBANKA_103290	NA	berg10:1295196-1296723	52.6603	24.4466	1.10708	-2.41036	0.0007	0.00180456	yes	Not found differentially expressed by DESeq2						conserved Plasmodium protein, unknown function
AG	PBANKA_124690	NA	berg12:1764359-1765462	63.0936	29.245	1.1093	-2.14474	0.00155	0.00369727	yes	Not found differentially expressed by DESeq2						#N/A
AG	PBANKA_142900	NA	berg14:1080713-1081571	32.3908	15.0067	1.10998	-1.74981	0.0102	0.019793	yes	Not found differentially expressed by DESeq2						conserved Plasmodium protein, unknown function
AG	PBANKA_142410	NA	berg14:874906-875716	39.7342	18.3906	1.11141	-1.69822	0.0143	0.0266604	yes	124.797	1.1371	0.421323	2.69887	0.00695749	0.035213	large ribosomal subunit processing factor, putative
AG	PBANKA_114560	NA	berg11:1683946-1686610	17.0458	7.88625	1.112	-2.15895	0.00235	0.0053582	yes	119.352	1.12701	0.416179	2.70799	0.0067692	0.0348954	conserved Plasmodium protein, unknown function
AG	PBANKA_093310	NA	berg09:1244675-1245632	18.1945	8.41413	1.11262	-1.59088	0.0194	0.0349808	yes	Not found differentially expressed by DESeq2						conserved Plasmodium protein, unknown function
AG	PBANKA_093380	NA	berg09:1263973-1266067	23.0558	10.6561	1.11345	-2.25352	0.00155	0.00369727	yes	90.0013	1.30033	0.331429	3.92341	8.73039e-05	0.00128618	conserved Plasmodium protein, unknown function
AG	PBANKA_112960	NA	berg11:1106391-1108883	830.312	382.423	1.11848	-2.35072	0.0004	0.00109043	yes	2445.16	1.19454	0.452015	2.64269	0.00822491	0.0393661	conserved Plasmodium protein, unknown function
AG	PBANKA_050960	NA	berg05:393702-398653	11.4209	5.25991	1.11857	-2.13641	0.0021	0.00485191	yes	Not found differentially expressed by DESeq2						conserved Plasmodium protein, unknown function
AG	PBANKA_093840	ERC	berg09:1416545-1417574	759.483	349.223	1.12087	-2.55669	0.0002	0.000578969	yes	Not found differentially expressed by DESeq2						endoplasmic reticulum-resident calcium binding protein, putative
AG	PBANKA_144290	NA	berg14:1583272-1585588	9.09527	4.17469	1.12345	-1.79	0.00705	0.0142648	yes	Not found differentially expressed by DESeq2						conserved Plasmodium protein, unknown function
AG	PBANKA_092780	NA	berg09:1062918-1065256	11.6763	5.3534	1.12505	-1.91722	0.0086	0.017007	yes	Not found differentially expressed by DESeq2						tRNA nucleotidyltransferase, putative
AG	PBANKA_041030	RPN12	berg04:388724-389636	171.007	78.0798	1.13103	-2.5291	0.0002	0.000578969	yes	Not found differentially expressed by DESeq2						26S proteasome regulatory subunit RPN12, putative
AG	PBANKA_101090	NA	berg10:457958-461609	14.1973	6.47556	1.13254	-2.38135	0.00145	0.00348715	yes	Not found differentially expressed by DESeq2						protein kinase, putative
AG	PBANKA_030180	NA	berg03:58312-60764	42.6346	19.3539	1.1394	-2.65494	0.00045	0.00121259	yes	Not found differentially expressed by DESeq2						conserved Plasmodium protein, unknown function
AG	PBANKA_093680	NA	berg09:1360533-1361893	442.393	200.52	1.14158	-2.55035	0.00025	0.000711981	yes	Not found differentially expressed by DESeq2						conserved Plasmodium protein, unknown function
AG	PBANKA_112080	SRP68	berg11:753914-756026	38.3715	17.3469	1.14535	-2.57181	0.00055	0.0014509	yes	Not found differentially expressed by DESeq2						signal recognition particle subunit SRP68, putative
AG	PBANKA_083360	NA	berg08:1250997-1255243	13.7778	6.20739	1.15028	-2.46915	0.0011	0.00271479	yes	Not found differentially expressed by DESeq2						conserved Plasmodium protein, unknown function
AG	PBANKA_133060	DXR	berg13:1230235-1231723	22.2409	10.0121	1.15148	-2.04828	0.00315	0.006951	yes	211.526	1.45075	0.37354	3.88379	0.000102843	0.0014398	1-deoxy-D-xylulose 5-phosphate reductoisomerase, putative
AG	PBANKA_092320	NA	berg09:877054-878536	17.4076	7.81448	1.1555	-1.87849	0.00635	0.0129963	yes	Not found differentially expressed by DESeq2						conserved Plasmodium protein, unknown function
AG	PBANKA_030600	P230p	berg03:203468-210332	81.1066	36.0453	1.17001	-2.6723	0.0001	0.000305856	yes	1229.21	1.24634	0.406385	3.06689	0.00216299	0.0147997	6-cysteine protein
AG	PBANKA_134900	MSRP2	berg13:1879669-1880695	274.967	121.494	1.17837	-2.87695	0.0001	0.000305856	yes	Not found differentially expressed by DESeq2						MSP7-like protein
AG	PBANKA_102760	NA	berg10:1088997-1090993	14.4275	6.37194	1.17902	-1.92853	0.0063	0.0129022	yes	Not found differentially expressed by DESeq2						conserved Plasmodium protein, unknown function
AG	PBANKA_093920	PES	berg09:1453191-1455051	27.5111	12.1182	1.18284	-2.40539	0.00105	0.00260269	yes	138.83	1.16315	0.356027	3.26704	0.0010868	0.00862693	pescadillo homolog, putative
AG	PBANKA_130310	NA	berg13:159774-164101	13.4422	5.9076	1.18612	-2.35688	0.00165	0.00391295	yes	86.7512	1.21637	0.450033	2.70284	0.00687489	0.0351031	conserved Plasmodium protein, unknown function
AG	PBANKA_090250	NA	berg09:122702-125950	115.165	50.3868	1.19258	-2.78063	5e-05	0.000159772	yes	391.25	1.26985	0.43023	2.95157	0.00316163	0.0197419	CCAAT-box DNA binding protein subunit B, putative
AG	PBANKA_110750	NA	berg11:267992-268549	76.4236	33.3797	1.19505	-1.57433	0.01855	0.0336343	yes	Not found differentially expressed by DESeq2						conserved Plasmodium protein, unknown function
AG	PBANKA_121710	NA	berg12:627545-628953	72.4514	31.64	1.19526	-2.48921	0.00055	0.0014509	yes	177.305	1.1527	0.332942	3.46215	0.000535875	0.00495863	protein kinase, putative
AG	PBANKA_050530	NA	berg05:209168-214025	5.2309	2.28177	1.19691	-2.02238	0.00455	0.00965593	yes	Not found differentially expressed by DESeq2						conserved Plasmodium protein, unknown function
AG	PBANKA_103700	BET5	berg10:1460983-1461853	38.3526	16.7184	1.19789	-1.73956	0.0132	0.0248413	yes	Not found differentially expressed by DESeq2						trafficking protein particle complex subunit 1, putative
AG	PBANKA_132870	NA	berg13:1134352-1137898	21.0339	9.16293	1.19883	-2.43949	0.00105	0.00260269	yes	Not found differentially expressed by DESeq2						tRNA 3'-trailer sequence RNase, putative
AG	PBANKA_122460	NA	berg12:905646-907197	28.7785	12.5256	1.20011	-2.29764	0.0014	0.0033767	yes	339.701	1.22282	0.350695	3.48684	0.000488772	0.00467412	conserved Plasmodium protein, unknown function
AG	PBANKA_040350	EF-Ts	berg04:136606-137900	13.4982	5.87014	1.2013	-1.63741	0.0203	0.0363976	yes	63.8864	1.23564	0.38657	3.19643	0.0013914	0.0104635	elongation factor (EF-TS), putative
AG	PBANKA_040610	NA	berg04:228214-230065	28.9242	12.5689	1.20241	-2.41855	0.0004	0.00109043	yes	98.1364	1.28948	0.341023	3.78121	0.000156067	0.00200046	conserved Plasmodium protein, unknown function
AG	PBANKA_111800	NA	berg11:648377-651588	48.251	20.9134	1.20613	-3.03445	5e-05	0.000159772	yes	394.854	1.12296	0.334149	3.36065	0.00077759	0.00660408	conserved Plasmodium protein, unknown function
AG	PBANKA_010800	CLS	berg01:306322-308131	16.3225	7.04156	1.21289	-2.09206	0.0026	0.00586092	yes	60.5281	1.26338	0.472291	2.675	0.00747294	0.036819	mitochondrial cardiolipin synthase, putative
AG	PBANKA_060820	ATP11	berg06:336498-337071	98.3274	42.3495	1.21525	-2.23545	0.0014	0.0033767	yes	Not found differentially expressed by DESeq2						ATP synthase mitochondrial F1 complex assembly factor 1, putative
AG	PBANKA_050140	RON12	berg05:62919-63687	53.8388	23.1411	1.21819	-2.18015	0.002	0.00464493	yes	135.462	1.42273	0.382579	3.71879	0.000200183	0.00240121	rhoptry neck protein 12, putative
AG	PBANKA_093520	NA	berg09:1318312-1318888	24.1525	10.3708	1.21964	-1.42727	0.02895	0.0498563	yes	Not found differentially expressed by DESeq2						conserved Plasmodium protein, unknown function
AG	PBANKA_082720	NA	berg08:1043353-1044998	55.9261	23.9953	1.22077	-2.61262	0.00015	0.000444344	yes	162.69	1.87242	0.442569	4.23081	2.32856e-05	0.000491832	monocarboxylate transporter, putative
AG	PBANKA_135150	CDPK5	berg13:1955425-1957114	16.0736	6.88858	1.22241	-2.05159	0.0046	0.00974563	yes	Not found differentially expressed by DESeq2						calcium-dependent protein kinase 5
AG	PBANKA_060380	SEPSECS	berg06:144204-146397	7.11399	3.03797	1.22755	-1.58909	0.0175	0.0319503	yes	80.8767	1.37056	0.441397	3.10505	0.00190247	0.0134334	O-phosphoseryl-tRNA(Sec) selenium transferase, putative
AG	PBANKA_061860	NA	berg06:725299-726007	234.372	100.065	1.22786	-2.81739	5e-05	0.000159772	yes	730.178	1.17273	0.266253	4.40458	1.05991e-05	0.000278341	conserved Plasmodium protein, unknown function
AG	PBANKA_101660	NA	berg10:672185-674057	19.831	8.45153	1.23047	-1.90462	0.0067	0.0136309	yes	Not found differentially expressed by DESeq2						conserved Plasmodium protein, unknown function
AG	PBANKA_134460	NA	berg13:1758551-1759493	66.0434	28.1071	1.23248	-2.46823	0.00055	0.0014509	yes	212.513	1.38446	0.475911	2.90908	0.00362495	0.0217303	conserved Plasmodium protein, unknown function
AG	PBANKA_101420	NA	berg10:589200-590421	37.0841	15.7528	1.23519	-2.37734	0.0013	0.00316049	yes	Not found differentially expressed by DESeq2						conserved Plasmodium protein, unknown function
AG	PBANKA_103480	NA	berg10:1382010-1382586	174.516	74.0775	1.23626	-2.62344	0.00015	0.000444344	yes	201.947	1.32378	0.269141	4.91852	8.71993e-07	5.27061e-05	conserved Plasmodium protein, unknown function
AG	PBANKA_144720	NA	berg14:1761432-1764101	19.653	8.34007	1.23662	-2.48284	0.00085	0.00215052	yes	147.959	1.12114	0.349013	3.21231	0.00131672	0.0101171	CG2-related protein, putative
AG	PBANKA_041590	NA	berg04:582091-582802	48.2803	20.4316	1.24064	-2.07852	0.00265	0.00595603	yes	Not found differentially expressed by DESeq2						conserved Plasmodium protein, unknown function
AG	PBANKA_031630	NA	berg03:560914-561860	115.225	48.7232	1.24177	-2.67865	0.0001	0.000305856	yes	Not found differentially expressed by DESeq2						fam-b protein
AG	PBANKA_052030	NA	berg05:740140-743509	13.7215	5.79979	1.24236	-2.48602	0.0008	0.00203521	yes	Not found differentially expressed by DESeq2						conserved Plasmodium protein, unknown function
AG	PBANKA_050290	NA	berg05:115117-116758	44.9875	19.0148	1.2424	-2.70471	0.0003	0.000840423	yes	166.382	1.20688	0.386611	3.12169	0.00179813	0.0127709	conserved Plasmodium protein, unknown function
AG	PBANKA_110500	NA	berg11:188368-190480	17.9038	7.56648	1.24257	-2.25104	0.00215	0.00495243	yes	95.0284	1.29693	0.502041	2.58331	0.00978582	0.0449334	conserved Plasmodium protein, unknown function
AG	PBANKA_011040	NA	berg01:394825-396532	15.838	6.68398	1.24461	-2.07973	0.0046	0.00974563	yes	Not found differentially expressed by DESeq2						eukaryotic translation initiation factor 3 subunit L, putative
AG	PBANKA_131650	NA	berg13:679727-680948	238.061	100.346	1.24635	-2.86823	5e-05	0.000159772	yes	406.992	1.05042	0.362366	2.89878	0.00374613	0.0222207	conserved Plasmodium protein, unknown function
AG	PBANKA_060440	tGloII	berg06:171119-172109	64.5523	27.1659	1.24868	-2.53003	0.00065	0.00168949	yes	Not found differentially expressed by DESeq2						targeted glyoxalase II, putative
AG	PBANKA_041320	NA	berg04:487961-488660	74.3096	31.2559	1.24942	-2.26054	0.0007	0.00180456	yes	96.5381	1.26031	0.491448	2.56447	0.0103332	0.0469148	conserved Plasmodium protein, unknown function
AG	PBANKA_094240	NA	berg09:1568055-1569819	94.3819	39.4841	1.25724	-2.97708	5e-05	0.000159772	yes	354.217	1.0441	0.382834	2.7273	0.00638553	0.0332485	WD repeat-containing protein, putative
AG	PBANKA_113120	NA	berg11:1153817-1154906	24.2503	10.1145	1.26158	-1.74724	0.0085	0.0168287	yes	91.5746	1.3	0.379365	3.42677	0.000610807	0.0055052	60S ribosomal protein L7-2, putative
AG	PBANKA_133220	IF1	berg13:1299547-1300042	59.813	24.944	1.26177	-1.9006	0.00545	0.011349	yes	Not found differentially expressed by DESeq2						translation initiation factor IF-1, putative
AG	PBANKA_111980	NA	berg11:720835-721477	30.7677	12.7664	1.26907	-1.77164	0.01395	0.0260968	yes	Not found differentially expressed by DESeq2						conserved Plasmodium protein, unknown function
AG	PBANKA_021580	NA	berg02:625274-626191	26.3519	10.9291	1.26974	-1.78407	0.00895	0.017621	yes	Not found differentially expressed by DESeq2						fam-b protein
AG	PBANKA_030290	NA	berg03:91318-92374	357.406	148.082	1.27117	-2.92961	5e-05	0.000159772	yes	297.313	1.38594	0.413283	3.3535	0.000797961	0.00675348	conserved Plasmodium protein, unknown function
AG	PBANKA_061300	NA	berg06:499720-503431	6.45135	2.67057	1.27245	-2.05295	0.00535	0.0111625	yes	77.425	1.31622	0.473911	2.77736	0.00548031	0.0296044	conserved Plasmodium protein, unknown function
AG	PBANKA_010430	NA	berg01:155198-157128	9.67032	4.00138	1.27306	-1.83874	0.00845	0.0167423	yes	Not found differentially expressed by DESeq2						cyclin dependent kinase binding protein, putative
AG	PBANKA_041020	NA	berg04:384650-387683	6.73181	2.78336	1.27417	-1.98841	0.00845	0.0167423	yes	Not found differentially expressed by DESeq2						conserved Plasmodium protein, unknown function
AG	PBANKA_111730	NA	berg11:632593-634639	8.247	3.40775	1.27505	-1.79834	0.0073	0.0147019	yes	Not found differentially expressed by DESeq2						conserved Plasmodium protein, unknown function
AG	PBANKA_011100	P12	berg01:410770-411775	62.2799	25.6914	1.27748	-2.51865	0.0003	0.000840423	yes	89.4316	1.22596	0.459305	2.66917	0.00760387	0.0371252	6-cysteine protein
AG	PBANKA_092560	NA	berg09:980134-980932	69.2371	28.5473	1.27819	-2.40603	0.0004	0.00109043	yes	224.291	1.21307	0.311054	3.89986	9.62477e-05	0.00137521	conserved Plasmodium protein, unknown function
AG	PBANKA_132770	NA	berg13:1096496-1099054	22.0091	9.05848	1.28076	-2.59104	0.00035	0.000967221	yes	93.7226	1.17364	0.439472	2.67058	0.00757205	0.0370443	conserved Plasmodium protein, unknown function
AG	PBANKA_133290	NA	berg13:1328166-1328823	21.7321	8.936	1.28213	-1.61597	0.0218	0.0387967	yes	Not found differentially expressed by DESeq2						mediator of RNA polymerase II transcription subunit 6, putative
AG	PBANKA_111270	NA	berg11:477846-478653	124.516	51.1379	1.28387	-2.58814	0.0002	0.000578969	yes	Not found differentially expressed by DESeq2						conserved Plasmodium protein, unknown function
AG	PBANKA_080860	NA	berg08:403448-407468	9.26868	3.79786	1.28718	-2.39456	0.0018	0.00422307	yes	Not found differentially expressed by DESeq2						conserved Plasmodium protein, unknown function
AG	PBANKA_102270	NA	berg10:873135-875874	23.5181	9.62766	1.28852	-2.72977	0.0003	0.000840423	yes	Not found differentially expressed by DESeq2						conserved Plasmodium protein, unknown function
AG	PBANKA_124700	NA	berg12:1768219-1770418	16.8338	6.87933	1.29102	-2.41771	0.00125	0.00305096	yes	65.91	1.28916	0.40929	3.14975	0.00163411	0.0119197	#N/A
AG	PBANKA_072140	NA	berg07:741434-742517	17.643	7.18318	1.2964	-1.78929	0.01105	0.0212251	yes	Not found differentially expressed by DESeq2						conserved Plasmodium protein, unknown function
AG	PBANKA_080240	PPAT	berg08:132037-135856	3.77256	1.52424	1.30745	-1.74256	0.01075	0.0207285	yes	Not found differentially expressed by DESeq2						phosphopantetheine adenylyltransferase, putative
AG	PBANKA_020390	NA	berg02:161446-162289	81.0383	32.7278	1.30809	-2.30791	0.0008	0.00203521	yes	Not found differentially expressed by DESeq2						conserved protein, unknown function
AG	PBANKA_021110	VPS53	berg02:421005-423825	4.92644	1.9886	1.30879	-1.75382	0.0121	0.0229785	yes	Not found differentially expressed by DESeq2						vacuolar protein sorting-associated protein 53, putative
AG	PBANKA_103790	NA	berg10:1488022-1488599	406.661	163.966	1.31043	-2.92424	5e-05	0.000159772	yes	451.349	1.208	0.422311	2.86045	0.00423041	0.0244078	conserved Plasmodium protein, unknown function
AG	PBANKA_101360	NA	berg10:576873-577812	90.0719	36.3078	1.3108	-2.799	0.0001	0.000305856	yes	170.157	1.22815	0.348164	3.52752	0.000419474	0.00417583	conserved Plasmodium protein, unknown function
AG	PBANKA_140310	NA	berg14:134592-138099	6.91688	2.78196	1.31402	-2.13449	0.0039	0.00841011	yes	64.0058	1.37603	0.484363	2.84091	0.00449844	0.0253815	conserved Plasmodium protein, unknown function
AG	PBANKA_142340	NA	berg14:857714-858754	62.6787	25.2089	1.31404	-1.85999	0.00645	0.013175	yes	140.088	1.09453	0.338125	3.23706	0.00120768	0.00947807	conserved Plasmodium protein, unknown function
AG	PBANKA_020720	NA	berg02:266407-267559	82.7452	33.2721	1.31436	-2.81925	0.00015	0.000444344	yes	Not found differentially expressed by DESeq2						vacuolar ATP synthase subunit c, putative
AG	PBANKA_114320	NA	berg11:1598514-1599905	14.643	5.88296	1.3156	-1.66293	0.0213	0.0380119	yes	Not found differentially expressed by DESeq2						conserved Plasmodium protein, unknown function
AG	PBANKA_102960	NA	berg10:1160696-1161827	319.312	128.221	1.31633	-3.19369	5e-05	0.000159772	yes	Not found differentially expressed by DESeq2						conserved Plasmodium protein, unknown function
AG	PBANKA_142530	NA	berg14:914036-917180	9.41861	3.77792	1.31792	-1.68516	0.0162	0.0298248	yes	69.6182	1.43017	0.484114	2.9542	0.00313484	0.0196881	trypsin-like serine protease, putative
AG	PBANKA_030120	NA	berg03:42496-43144	36.2862	14.5287	1.32052	-1.85591	0.00545	0.011349	yes	Not found differentially expressed by DESeq2						ERCC1 nucleotide excision repair protein, putative
AG	PBANKA_112420	NA	berg11:876966-880440	8.4455	3.36913	1.3258	-2.259	0.0026	0.00586092	yes	51.7104	1.44071	0.398282	3.6173	0.000297694	0.00322092	DNA polymerase 1, putative
AG	PBANKA_142460	NA	berg14:893911-895477	50.3797	20.0858	1.32667	-2.84731	5e-05	0.000159772	yes	Not found differentially expressed by DESeq2						conserved Plasmodium protein, unknown function
AG	PBANKA_062050	NA	berg06:771646-772654	30.5166	12.1368	1.3302	-2.22527	0.0015	0.00359338	yes	357.457	1.51603	0.295312	5.13366	2.84167e-07	2.39162e-05	tRNAHis guanylyltransferase, putative
AG	PBANKA_131520	NA	berg13:625426-625873	44.4955	17.6408	1.33475	-1.71332	0.0117	0.0223286	yes	45.9432	1.32729	0.396088	3.351	0.000805202	0.00678793	pre-mRNA-splicing factor CWF18, putative
AG	PBANKA_134810	NA	berg13:1853529-1854225	83.734	33.1117	1.33847	-2.45195	0.00035	0.000967221	yes	Not found differentially expressed by DESeq2						conserved Plasmodium protein, unknown function
AG	PBANKA_020810	NA	berg02:299261-300932	119.899	47.3831	1.33938	-3.28137	5e-05	0.000159772	yes	685.597	1.13835	0.211285	5.38775	7.13454e-08	9.19541e-06	conserved Plasmodium protein, unknown function
AG	PBANKA_091100	NA	berg09:444955-447133	67.9087	26.8314	1.33968	-3.11067	5e-05	0.000159772	yes	222.954	1.30928	0.437655	2.99158	0.00277536	0.017977	calcium-binding protein, putative
AG	PBANKA_061630	NA	berg06:651567-652956	14.7687	5.82405	1.34245	-1.93327	0.0057	0.011806	yes	Not found differentially expressed by DESeq2						conserved Plasmodium protein, unknown function
AG	PBANKA_146400	NA	berg14:2368230-2368907	119.938	47.2779	1.34305	-2.18652	0.0018	0.00422307	yes	Not found differentially expressed by DESeq2						conserved Plasmodium protein, unknown function
AG	PBANKA_145290	NA	berg14:1982961-1984212	74.8934	29.5087	1.3437	-2.48718	0.00055	0.0014509	yes	Not found differentially expressed by DESeq2						conserved Plasmodium protein, unknown function
AG	PBANKA_113940	DOA1	berg11:1474240-1476936	12.5764	4.95006	1.3452	-2.35975	0.00115	0.00282736	yes	Not found differentially expressed by DESeq2						polyubiquitin binding protein, putative
AG	PBANKA_111990	NA	berg11:721673-722801	44.5919	17.4287	1.35531	-2.58827	0.00045	0.00121259	yes	33.5279	1.77499	0.467717	3.79501	0.000147637	0.00191259	DnaJ protein, putative
AG	PBANKA_110350	NA	berg11:123408-125264	27.2874	10.6499	1.3574	-2.60679	0.00065	0.00168949	yes	134.157	1.55494	0.504437	3.08254	0.00205245	0.0142237	conserved Plasmodium protein, unknown function
AG	PBANKA_031350	NA	berg03:477057-479676	11.6701	4.54599	1.36016	-2.34844	0.00195	0.00453862	yes	192.947	1.10349	0.29201	3.77894	0.000157498	0.00201349	conserved Plasmodium protein, unknown function
AG	PBANKA_090760	PIGH	berg09:282441-283790	58.771	22.7213	1.37106	-2.42277	0.0006	0.00157037	yes	164.676	1.33145	0.415994	3.20066	0.00137115	0.0103593	phosphatidylinositol N-acetylglucosaminyltransferase subunit H, putative
AG	PBANKA_144360	NA	berg14:1615644-1620159	5.21499	2.01197	1.37406	-2.24355	0.0033	0.00724505	yes	Not found differentially expressed by DESeq2						conserved Plasmodium protein, unknown function
AG	PBANKA_050820	NA	berg05:354179-355673	11.3414	4.37028	1.3758	-1.84807	0.00985	0.0191742	yes	41.3374	1.39059	0.476965	2.9155	0.0035512	0.0214123	conserved Plasmodium protein, unknown function
AG	PBANKA_050640	NA	berg05:273537-275826	9.43173	3.63377	1.37606	-1.8965	0.0089	0.0175404	yes	Not found differentially expressed by DESeq2						conserved Plasmodium membrane protein, unknown function
AG	PBANKA_031500	NA	berg03:523210-524725	14.983	5.76471	1.378	-1.84206	0.00875	0.017273	yes	103.71	1.47461	0.492548	2.99384	0.00275491	0.0179161	apicoplast RNA methyltransferase precursor, putative
AG	PBANKA_110280	IspE	berg11:99613-101158	27.3668	10.5257	1.37852	-2.47761	0.0006	0.00157037	yes	Not found differentially expressed by DESeq2						4-diphosphocytidyl-2-C-methyl-D-erythritol kinase, putative
AG	PBANKA_103050	NA	berg10:1194853-1197592	32.6289	12.5492	1.37855	-2.97369	5e-05	0.000159772	yes	184.746	1.31903	0.460946	2.86156	0.00421561	0.0243717	conserved Plasmodium protein, unknown function
AG	PBANKA_130810	NA	berg13:378446-379629	363.615	139.109	1.38619	-3.24696	5e-05	0.000159772	yes	Not found differentially expressed by DESeq2						calmodulin-like protein
AG	PBANKA_072130	NA	berg07:740381-740792	50.9523	19.4837	1.38688	-1.63966	0.01385	0.0259298	yes	Not found differentially expressed by DESeq2						CGI-141 protein homolog, putative
AG	PBANKA_030270	NA	berg03:87146-88476	15.0167	5.73445	1.38884	-1.84458	0.00745	0.0149739	yes	Not found differentially expressed by DESeq2						methyltransferase, putative
AG	PBANKA_141360	NA	berg14:506252-507350	49.518	18.9066	1.38907	-2.71879	0.00055	0.0014509	yes	Not found differentially expressed by DESeq2						serine/threonine protein kinase, putative
AG	PBANKA_060070	NA	berg06:37066-37657	202.997	76.896	1.40048	-3.04657	5e-05	0.000159772	yes	Not found differentially expressed by DESeq2						conserved Plasmodium protein, unknown function
AG	PBANKA_133510	NA	berg13:1390124-1396195	18.1516	6.85501	1.40487	-3.2353	5e-05	0.000159772	yes	174.499	1.30246	0.507456	2.56664	0.0102688	0.0467533	conserved Plasmodium protein, unknown function
AG	PBANKA_062180	COQ3	berg06:818000-819188	67.2001	25.2347	1.41305	-2.75849	0.0002	0.000578969	yes	160.177	1.28061	0.450661	2.84163	0.00448832	0.0253753	3-demethylubiquinone-9 3-methyltransferase, putative
AG	PBANKA_010470	NA	berg01:175066-176620	492.41	184.454	1.4166	-3.37074	5e-05	0.000159772	yes	712.399	1.33932	0.273574	4.89565	9.79827e-07	5.62687e-05	long chain polyunsaturated fatty acid elongation enzyme, putative
AG	PBANKA_111550	NIF2	berg11:571297-572284	75.8615	28.3462	1.42021	-2.95118	0.00015	0.000444344	yes	197.178	1.12195	0.396653	2.82855	0.00467593	0.0262003	NLI interacting factor-like phosphatase
AG	PBANKA_093470	NA	berg09:1304106-1306381	360.684	133.826	1.43038	-3.27939	5e-05	0.000159772	yes	792.444	1.51378	0.295731	5.11876	3.07559e-07	2.4902e-05	conserved Plasmodium protein, unknown function
AG	PBANKA_000480	NA	Cap1_berg-866g07.q1c:2674-5537	64.4555	23.8961	1.43153	-3.29105	5e-05	0.000159772	yes	367.671	1.39082	0.42014	3.31038	0.000931709	0.00760713	#N/A
AG	PBANKA_111740	NA	berg11:635061-635858	98.1967	36.3421	1.43403	-2.69665	0.0002	0.000578969	yes	268.652	1.23114	0.337414	3.64876	0.00026351	0.00297705	conserved Plasmodium protein, unknown function
AG	PBANKA_120930	NA	berg12:327749-329343	41.3202	15.2901	1.43425	-2.59846	0.0003	0.000840423	yes	112.452	1.23937	0.473478	2.61759	0.00885522	0.0415639	conserved Plasmodium protein, unknown function
AG	PBANKA_131400	CPR	berg13:574203-576486	10.1373	3.73897	1.43896	-2.20687	0.00245	0.00556171	yes	38.4361	1.37186	0.404465	3.3918	0.000694351	0.00608874	NADPH--cytochrome P450 reductase, putative
AG	PBANKA_144830	NA	berg14:1817737-1819315	21.4071	7.87976	1.44186	-2.34339	0.00075	0.00192218	yes	Not found differentially expressed by DESeq2						homocysteine S-methyltransferase, putative
AG	PBANKA_140650	NA	berg14:248448-250473	55.6233	20.4325	1.44482	-3.2766	5e-05	0.000159772	yes	435.521	1.2684	0.248587	5.10241	3.35348e-07	2.66113e-05	conserved Plasmodium protein, unknown function
AG	PBANKA_050080	NA	berg05:27965-29045	16.5962	6.09152	1.44598	-1.75833	0.01245	0.0235721	yes	Not found differentially expressed by DESeq2						#N/A
AG	PBANKA_144280	LRR13	berg14:1580692-1582302	26.3446	9.60425	1.45577	-2.45188	0.00055	0.0014509	yes	81.8433	1.31463	0.455536	2.88589	0.00390308	0.0229833	leucine-rich repeat protein
AG	PBANKA_091870	NA	berg09:731580-734008	13.2551	4.82507	1.45793	-2.24089	0.0019	0.00443435	yes	74.4615	1.20383	0.329071	3.65826	0.000253937	0.00289583	A/G-specific adenine glycosylase, putative
AG	PBANKA_101930	NA	berg10:763469-764714	10.4076	3.77609	1.46267	-1.7913	0.0101	0.019616	yes	Not found differentially expressed by DESeq2						enoyl-CoA hydratase, putative
AG	PBANKA_111450	NA	berg11:534521-535616	12.641	4.58632	1.4627	-1.80319	0.01075	0.0207285	yes	Not found differentially expressed by DESeq2						conserved Plasmodium protein, unknown function
AG	PBANKA_121210	NA	berg12:430293-431475	19.2795	6.9619	1.46952	-1.60489	0.02	0.0359442	yes	75.7878	1.1366	0.391502	2.90318	0.00369395	0.0220187	conserved Plasmodium protein, unknown function
AG	PBANKA_110950	NA	berg11:349089-350094	16.2834	5.87461	1.47083	-1.88618	0.0095	0.0185639	yes	57.9152	1.30091	0.357059	3.64341	0.000269051	0.00301609	conserved Plasmodium protein, unknown function
AG	PBANKA_080830	NA	berg08:398197-399890	32.1746	11.6001	1.47179	-2.8305	5e-05	0.000159772	yes	115.684	1.40061	0.370884	3.77642	0.000159101	0.00202331	E3 ubiquitin-protein ligase, putative
AG	PBANKA_114310	NA	berg11:1596914-1598370	96.0837	34.4899	1.47812	-3.39124	5e-05	0.000159772	yes	185.956	1.65282	0.320086	5.16367	2.42154e-07	2.21959e-05	conserved Plasmodium protein, unknown function
AG	PBANKA_093590	NA	berg09:1339013-1341290	9.49629	3.4079	1.47848	-2.18168	0.00245	0.00556171	yes	Not found differentially expressed by DESeq2						conserved Plasmodium protein, unknown function
AG	PBANKA_092070	NA	berg09:799024-800729	141.787	50.8315	1.47993	-3.39047	5e-05	0.000159772	yes	291.514	1.42278	0.503641	2.82498	0.00472834	0.0263421	conserved Plasmodium protein, unknown function
AG	PBANKA_134490	NA	berg13:1769202-1770783	14.2285	5.0893	1.48325	-2.22655	0.00255	0.00576075	yes	48.4987	1.29094	0.458215	2.81732	0.00484263	0.0267944	conserved Plasmodium protein, unknown function
AG	PBANKA_131960	NA	berg13:793042-795019	44.5264	15.9137	1.48439	-2.5814	0.0003	0.000840423	yes	90.1499	1.51304	0.465442	3.25075	0.001151	0.0090996	polyprenol reductase, putative
AG	PBANKA_110250	NA	berg11:95440-95893	69.1875	24.7227	1.48468	-2.16807	0.0022	0.00505355	yes	106.181	1.4136	0.318282	4.44133	8.94036e-06	0.000244002	DnaJ protein, putative
AG	PBANKA_020940	PSTK	berg02:345916-348077	48.9427	17.3241	1.49832	-3.37633	5e-05	0.000159772	yes	218.201	1.24749	0.280196	4.4522	8.49969e-06	0.000236172	L-seryl-tRNA(Sec) kinase, putative
AG	PBANKA_144080	NA	berg14:1491623-1493693	14.1358	4.99877	1.49971	-2.36679	0.0009	0.00226614	yes	Not found differentially expressed by DESeq2						conserved Plasmodium protein, unknown function
AG	PBANKA_110530	NA	berg11:199887-201255	24.531	8.65617	1.50281	-2.46113	0.0008	0.00203521	yes	73.0261	1.223	0.353101	3.46359	0.000533018	0.00494161	conserved Plasmodium protein, unknown function
AG	PBANKA_091610	NA	berg09:639339-640161	458.694	161.65	1.50466	-3.62871	5e-05	0.000159772	yes	1054.32	1.12057	0.225016	4.97993	6.36061e-07	4.3827e-05	nucleic acid binding protein, putative
AG	PBANKA_110560	NA	berg11:206481-207455	44.4039	15.521	1.51646	-2.31626	0.00145	0.00348715	yes	71.2653	1.14497	0.390829	2.92958	0.00339418	0.0208418	conserved Plasmodium protein, unknown function
AG	PBANKA_101390	NA	berg10:581881-582601	305.299	106.701	1.51664	-3.54039	5e-05	0.000159772	yes	456.052	1.41333	0.30468	4.63875	3.50526e-06	0.000134083	conserved Plasmodium protein, unknown function
AG	PBANKA_113920	PNKP	berg11:1470707-1472218	18.3306	6.40513	1.51695	-2.3134	0.00115	0.00282736	yes	51.5872	1.11572	0.383533	2.90905	0.00362527	0.0217303	bifunctional polynucleotide phosphatase/kinase, putative
AG	PBANKA_102370	NA	berg10:907571-908222	51.0361	17.8087	1.51893	-2.36451	0.0014	0.0033767	yes	Not found differentially expressed by DESeq2						conserved Plasmodium protein, unknown function
AG	PBANKA_060400	NA	berg06:150808-151813	20.1354	6.98235	1.52795	-2.10847	0.00365	0.00793177	yes	90.0359	1.66204	0.534043	3.11219	0.00185704	0.0131509	conserved Plasmodium protein, unknown function
AG	PBANKA_092420	NA	berg09:903333-907524	2.7625	0.95458	1.53304	-1.91436	0.01555	0.0287597	yes	26.2028	1.34143	0.489975	2.73775	0.00618615	0.0324189	beige/BEACH domain protein, putative
AG	PBANKA_090390	NA	berg09:174479-177419	19.1139	6.59755	1.53462	-3.04288	0.0001	0.000305856	yes	100.48	1.74277	0.3906	4.46177	8.12838e-06	0.0002289	coatomer subunit gamma, putative
AG	PBANKA_050470	NA	berg05:187249-188548	10.2622	3.5316	1.53895	-1.91039	0.0085	0.0168287	yes	97.0683	1.57979	0.576925	2.73829	0.00617597	0.0324005	conserved Plasmodium protein, unknown function
AG	PBANKA_052100	NA	berg05:764537-767327	18.8386	6.48289	1.53898	-3.00853	5e-05	0.000159772	yes	138.132	1.56071	0.370938	4.20746	2.58256e-05	0.00052494	GDP dissociation inhibitor, putative
AG	PBANKA_011200	NA	berg01:442240-444187	16.8582	5.79167	1.5414	-2.5422	0.00075	0.00192218	yes	Not found differentially expressed by DESeq2						syntaxin binding protein, putative
AG	PBANKA_135320	NA	berg13:2014571-2014802	160.158	54.9589	1.54307	-1.67183	0.0134	0.0251817	yes	Not found differentially expressed by DESeq2						mitotic-spindle organizing protein 1, putative
AG	PBANKA_091520	NA	berg09:612414-616380	31.7298	10.8218	1.5519	-3.29166	5e-05	0.000159772	yes	360.75	1.59112	0.421946	3.77091	0.000162651	0.00204713	conserved Plasmodium protein, unknown function
AG	PBANKA_122930	NA	berg12:1113197-1114901	8.91838	3.02656	1.5591	-2.05084	0.0074	0.0148816	yes	43.9531	1.46856	0.514659	2.85346	0.00432459	0.0247746	conserved Plasmodium protein, unknown function
AG	PBANKA_113990	NA	berg11:1490745-1491285	157.074	52.705	1.57543	-3.07315	5e-05	0.000159772	yes	191.722	1.53271	0.308885	4.96208	6.97428e-07	4.51747e-05	conserved Plasmodium protein, unknown function
AG	PBANKA_041160	NA	berg04:425665-428539	15.7005	5.25481	1.5791	-2.94245	5e-05	0.000159772	yes	Not found differentially expressed by DESeq2						conserved Plasmodium protein, unknown function
AG	PBANKA_080690	NA	berg08:324714-327725	36.8284	12.2782	1.58472	-3.58156	5e-05	0.000159772	yes	155.586	1.60854	0.37515	4.28773	1.80507e-05	0.000411692	conserved Plasmodium protein, unknown function
AG	PBANKA_083340	RPS6	berg08:1246041-1246798	36.1167	12.035	1.58543	-2.13315	0.00325	0.00714719	yes	135.534	1.0714	0.367595	2.91462	0.00356126	0.0214382	apicoplast ribosomal protein S6, putative
AG	PBANKA_072160	NA	berg07:750862-752407	8.16432	2.71628	1.5877	-1.92986	0.0113	0.0216493	yes	28.9833	1.68093	0.465475	3.61121	0.000304773	0.0032829	conserved Plasmodium protein, unknown function
AG	PBANKA_010310	NA	berg01:119280-121272	19.1138	6.28933	1.60364	-2.75245	0.0003	0.000840423	yes	167.85	1.13083	0.283414	3.99002	6.6069e-05	0.00102873	conserved Plasmodium protein, unknown function
AG	PBANKA_134140	NA	berg13:1613124-1614147	70.7213	23.2514	1.60483	-3.01422	5e-05	0.000159772	yes	168.868	1.54939	0.377001	4.10978	3.96041e-05	0.000720588	conserved Plasmodium protein, unknown function
AG	PBANKA_132000	NA	berg13:805989-807294	12.5511	4.12611	1.60496	-2.03821	0.0072	0.0145258	yes	49.0221	1.62721	0.412927	3.94068	8.12499e-05	0.0012176	conserved Plasmodium protein, unknown function
AG	PBANKA_110880	LRR2	berg11:321187-322815	106.389	34.868	1.60937	-3.51589	5e-05	0.000159772	yes	324.692	1.13985	0.212525	5.36337	8.16845e-08	9.67862e-06	leucine-rich repeat protein
AG	PBANKA_030970	NA	berg03:347146-349183	8.10165	2.65506	1.60947	-2.2327	0.0064	0.0130894	yes	Not found differentially expressed by DESeq2						multidrug efflux pump, putative
AG	PBANKA_132570	TLP1	berg13:996551-996917	152.484	49.8742	1.61229	-2.60751	0.0006	0.00157037	yes	Not found differentially expressed by DESeq2						thioredoxin-like protein
AG	PBANKA_030330	NA	berg03:102358-104218	62.4062	20.3759	1.61482	-3.77104	5e-05	0.000159772	yes	Not found differentially expressed by DESeq2						conserved Plasmodium protein, unknown function
AG	PBANKA_083090	LRR8	berg08:1155682-1158445	164.729	53.6958	1.61721	-4.05016	5e-05	0.000159772	yes	516.568	1.64549	0.234977	7.0028	2.50895e-12	2.43769e-09	leucine-rich repeat protein
AG	PBANKA_041190	NA	berg04:434401-435640	5.43713	1.77209	1.61739	-1.48028	0.0258	0.0450661	yes	Not found differentially expressed by DESeq2						conserved Plasmodium protein, unknown function
AG	PBANKA_000130	NA	Cap1_berg-1685c11.q1k:5618-7536	6.43149	2.09331	1.61937	-2.00013	0.00625	0.0128152	yes	19.7285	1.57634	0.576525	2.73422	0.00625288	0.0326629	PIR protein BIR protein
AG	PBANKA_071450	NA	berg07:509835-513216	62.0919	19.975	1.63621	-3.6912	5e-05	0.000159772	yes	554.902	1.61458	0.393488	4.10325	4.07393e-05	0.000726755	conserved Plasmodium protein, unknown function
AG	PBANKA_052120	NA	berg05:768599-770774	319.147	102.15	1.64353	-3.95726	5e-05	0.000159772	yes	729.944	1.2536	0.216538	5.78927	7.06913e-09	1.49312e-06	conserved Plasmodium protein, unknown function
AG	PBANKA_020250	NA	berg02:117769-120901	76.4389	24.4571	1.64405	-4.11703	5e-05	0.000159772	yes	325.288	1.70909	0.415614	4.11219	3.91915e-05	0.000718462	replication factor c protein, putative
AG	PBANKA_090270	LRR10	berg09:131646-132561	23.4705	7.50585	1.64476	-2.41788	0.00445	0.00947214	yes	31.9128	1.88268	0.516791	3.64303	0.000269449	0.00301609	conserved Plasmodium protein, unknown function
AG	PBANKA_134880	NA	berg13:1872601-1875259	67.8201	21.587	1.65155	-3.96478	5e-05	0.000159772	yes	253.534	1.64515	0.286862	5.735	9.75146e-09	1.89655e-06	conserved Plasmodium protein, unknown function
AG	PBANKA_120970	NA	berg12:338582-340382	13.4285	4.26572	1.65444	-2.44446	0.00115	0.00282736	yes	Not found differentially expressed by DESeq2						conserved Plasmodium protein, unknown function
AG	PBANKA_123300	NA	berg12:1247671-1248067	242.972	77.1143	1.65572	-2.90492	5e-05	0.000159772	yes	Not found differentially expressed by DESeq2						SWIB/MDM2 domain-containing protein, putative
AG	PBANKA_120870	SDH4	berg12:316028-316886	298.829	94.7266	1.65748	-3.0949	5e-05	0.000159772	yes	463.834	1.38352	0.286265	4.83302	1.3448e-06	6.87688e-05	succinate dehydrogenase subunit 4, putative
AG	PBANKA_135220	NA	berg13:1977800-1979930	17.1308	5.42852	1.65796	-2.84591	0.00025	0.000711981	yes	80.2169	1.44097	0.359332	4.01012	6.06877e-05	0.000971177	conserved Plasmodium protein, unknown function
AG	PBANKA_060720	NA	berg06:296217-297638	8.34485	2.62687	1.66754	-1.84821	0.00795	0.0158688	yes	31.6546	1.84398	0.444764	4.14597	3.38374e-05	0.000637139	conserved protein, unknown function
AG	PBANKA_123960	NA	berg12:1491235-1493730	24.0606	7.57164	1.66799	-3.13521	5e-05	0.000159772	yes	81.276	1.58717	0.411118	3.86063	0.000113096	0.00155204	ubiquitin fusion degradation protein UFD1, putative
AG	PBANKA_093630	NA	berg09:1349319-1350225	16.0137	5.03323	1.66975	-1.94618	0.00895	0.017621	yes	Not found differentially expressed by DESeq2						syntaxin, putative
AG	PBANKA_090540	NA	berg09:212373-213090	65.6428	20.3157	1.69204	-2.89446	0.0001	0.000305856	yes	69.955	1.43007	0.545174	2.62315	0.00871208	0.0410906	conserved Plasmodium protein, unknown function
AG	PBANKA_093930	NA	berg09:1457281-1460485	42.4201	13.0881	1.6965	-3.90221	5e-05	0.000159772	yes	182.605	1.67927	0.371772	4.51693	6.27418e-06	0.000199216	conserved Plasmodium protein, unknown function
AG	PBANKA_135120	NA	berg13:1939054-1941201	28.0604	8.64244	1.69903	-3.08608	5e-05	0.000159772	yes	226.536	1.44977	0.326082	4.44602	8.7476e-06	0.000240089	conserved Plasmodium protein, unknown function
AG	PBANKA_132690	NA	berg13:1053928-1055554	82.3197	25.3178	1.70109	-3.80991	5e-05	0.000159772	yes	255.738	1.45051	0.289189	5.01581	5.28114e-07	3.94704e-05	DNA polymerase alpha subunit, putative
AG	PBANKA_040850	PIESP1	berg04:328216-331186	3.92955	1.2054	1.70485	-1.97649	0.0092	0.0180568	yes	Not found differentially expressed by DESeq2						parasite-infected erythrocyte surface protein
AG	PBANKA_000340	NA	Cap1_berg-2292h09.p1k:11582-12821	7.81485	2.36862	1.72217	-1.68663	0.01915	0.034573	yes	Not found differentially expressed by DESeq2						#N/A
AG	PBANKA_112380	NA	berg11:866558-869103	339.183	102.647	1.72437	-4.13157	5e-05	0.000159772	yes	784.077	1.50862	0.308879	4.88416	1.03869e-06	5.73403e-05	conserved Plasmodium protein, unknown function
AG	PBANKA_134270	NA	berg13:1669035-1671870	4.248	1.28168	1.72874	-2.0164	0.008	0.0159565	yes	22.5078	1.63941	0.491336	3.33664	0.000847968	0.00706068	conserved Plasmodium protein, unknown function
AG	PBANKA_136450	NA	berg13:2439796-2440548	78.904	23.6161	1.74033	-2.7728	0.00065	0.00168949	yes	82.8595	1.59474	0.425143	3.75107	0.00017608	0.00217106	conserved Plasmodium protein, unknown function
AG	PBANKA_121530	NA	berg12:549557-550835	12.993	3.88539	1.7416	-2.25151	0.00395	0.00851223	yes	42.7357	1.49493	0.365566	4.08937	4.32554e-05	0.000750342	conserved Plasmodium protein, unknown function
AG	PBANKA_123600	NA	berg12:1351768-1353310	5.3457	1.58447	1.75438	-1.80028	0.01545	0.028593	yes	79.2252	1.23792	0.463051	2.6734	0.0075086	0.0369146	conserved Plasmodium protein, unknown function
AG	PBANKA_000378	NA	Cap1_berg-328b04.p1c:0-633	19.0835	5.64791	1.75654	-1.91124	0.00815	0.0162211	yes	34.5971	1.9232	0.449777	4.27589	1.90373e-05	0.000428162	#N/A
AG	PBANKA_091810	RPL38	berg09:714799-715045	244.153	72.0833	1.76005	-2.23124	0.0031	0.0068511	yes	467.342	1.36414	0.331653	4.11317	3.90265e-05	0.000718146	60S ribosomal protein L38, putative
AG	PBANKA_060540	NA	berg06:218272-220306	10.0449	2.9232	1.78084	-2.52721	0.0013	0.00316049	yes	40.0217	1.60464	0.541769	2.96185	0.00305798	0.0193685	conserved Plasmodium protein, unknown function
AG	PBANKA_093790	NA	berg09:1398848-1401550	88.9949	25.7831	1.7873	-3.76514	5e-05	0.000159772	yes	186.652	1.588	0.253075	6.27479	3.50099e-10	1.41732e-07	pre-mRNA splicing factor, putative
AG	PBANKA_094130	PTEX88	berg09:1531920-1534161	59.0524	16.916	1.80361	-4.25321	5e-05	0.000159772	yes	Not found differentially expressed by DESeq2						translocon component PTEX88
AG	PBANKA_102210	NA	berg10:855688-858445	6.12587	1.75085	1.80686	-2.44	0.0029	0.00645387	yes	26.0092	1.36946	0.446018	3.07042	0.00213757	0.0147087	conserved Plasmodium protein, unknown function
AG	PBANKA_103990	NA	berg10:1551670-1555129	22.5453	6.4322	1.80944	-2.94101	5e-05	0.000159772	yes	80.5296	1.90492	0.442553	4.30438	1.67453e-05	0.000387233	conserved Plasmodium protein, unknown function
AG	PBANKA_114040	RRP45	berg11:1519547-1521083	19.1791	5.47005	1.80991	-2.74694	0.00065	0.00168949	yes	Not found differentially expressed by DESeq2						exosome complex component RRP45, putative
AG	PBANKA_135480	NA	berg13:2060514-2061232	235.13	66.7201	1.81726	-2.76605	0.00025	0.000711981	yes	Not found differentially expressed by DESeq2						conserved Plasmodium protein, unknown function
AG	PBANKA_090200	NA	berg09:93814-94757	243.575	68.0218	1.8403	-2.9591	5e-05	0.000159772	yes	184.34	1.50647	0.306381	4.917	8.78797e-07	5.27061e-05	dynein light chain, putative
AG	PBANKA_030300	NA	berg03:93300-95677	44.9112	12.3099	1.86726	-3.8205	5e-05	0.000159772	yes	130.416	1.67321	0.60992	2.74333	0.00608201	0.0320112	conserved Plasmodium protein, unknown function
AG	PBANKA_021260	NA	berg02:485481-486487	246.688	66.8824	1.88299	-3.42313	5e-05	0.000159772	yes	Not found differentially expressed by DESeq2						conserved Plasmodium protein, unknown function
AG	PBANKA_031460	NA	berg03:512371-513886	29.1703	7.90268	1.88409	-3.25197	5e-05	0.000159772	yes	96.6495	1.44375	0.428259	3.3712	0.000748415	0.00639426	conserved Plasmodium protein, unknown function
AG	PBANKA_122000	NA	berg12:743696-744274	101.388	27.3998	1.88765	-2.8131	0.00035	0.000967221	yes	132.898	1.17619	0.366881	3.20591	0.00134634	0.0102516	conserved Plasmodium protein, unknown function
AG	PBANKA_103980	NA	berg10:1548120-1550535	6.82433	1.83198	1.89728	-2.47169	0.00165	0.00391295	yes	25.8923	1.98066	0.536378	3.69267	0.000221914	0.00259773	conserved Plasmodium protein, unknown function
AG	PBANKA_130790	NA	berg13:354239-355385	27.9913	7.51173	1.89776	-2.34276	0.00135	0.00326807	yes	33.5871	1.64025	0.480469	3.41385	0.000640524	0.00570948	conserved Plasmodium protein, unknown function
AG	PBANKA_134260	NA	berg13:1666871-1667753	12.448	3.32769	1.90332	-1.91825	0.01175	0.0224034	yes	13.8106	1.60269	0.615891	2.60224	0.00926183	0.0429742	conserved Plasmodium protein, unknown function
AG	PBANKA_132580	NA	berg13:997423-1001146	7.57019	2.01402	1.91025	-3.00914	0.00015	0.000444344	yes	52.9466	2.03945	0.365043	5.5869	2.31165e-08	3.87241e-06	conserved Plasmodium protein, unknown function
AG	PBANKA_041580	NA	berg04:576819-580328	42.4959	11.2408	1.91858	-4.4296	5e-05	0.000159772	yes	177.453	1.84547	0.427813	4.31374	1.60519e-05	0.000380133	WD repeat-containing protein 66, putative
AG	PBANKA_145840	NA	berg14:2189235-2193078	5.55177	1.45315	1.93377	-2.73186	0.00055	0.0014509	yes	30.7546	1.56917	0.507498	3.09197	0.00198836	0.0138785	conserved Plasmodium protein, unknown function
AG	PBANKA_122070	NA	berg12:777628-779032	19.8574	5.19606	1.93419	-2.81859	0.0002	0.000578969	yes	56.181	1.79506	0.429006	4.18423	2.86129e-05	0.000561522	conserved Plasmodium protein, unknown function
AG	PBANKA_060060	NEK3	berg06:34997-35957	1099.27	287.593	1.93445	-4.34446	5e-05	0.000159772	yes	1553.13	1.30805	0.325917	4.01345	5.98372e-05	0.000968963	NIMA related kinase 3, putative
AG	PBANKA_141330	NA	berg14:498306-499098	128.336	33.3957	1.9422	-3.50828	5e-05	0.000159772	yes	85.107	2.07172	0.453752	4.56574	4.97726e-06	0.000171486	ubiquitin-like protein, putative
AG	PBANKA_071110	NA	berg07:393837-395427	17.2396	4.39247	1.97262	-2.87526	0.00015	0.000444344	yes	175.754	1.22242	0.41608	2.93795	0.00330394	0.0204863	conserved Plasmodium protein, unknown function
AG	PBANKA_031610	NA	berg03:556403-556948	162.418	41.116	1.98194	-2.78923	0.00055	0.0014509	yes	69.5266	1.93104	0.413788	4.66675	3.06009e-06	0.00012565	Plasmodium exported protein, unknown function
AG	PBANKA_071410	TRAPPC2L	berg07:498898-499721	19.5469	4.91883	1.99055	-1.5875	0.0243	0.0427447	yes	Not found differentially expressed by DESeq2						trafficking protein particle complex subunit 2-like protein, putative
AG	PBANKA_083270	AKLP2	berg08:1226540-1227762	198.566	49.9391	1.99137	-4.40511	5e-05	0.000159772	yes	330.131	1.78636	0.2907	6.14505	7.99379e-10	2.42712e-07	adenylate kinase-like protein 2, putative
AG	PBANKA_124340	NA	berg12:1612685-1614263	18.354	4.612	1.99263	-3.01132	0.0007	0.00180456	yes	92.2794	1.18593	0.449786	2.63666	0.00837262	0.0397986	nucleolar preribosomal GTPase, putative
AG	PBANKA_134570	NA	berg13:1787458-1789869	34.5436	8.66042	1.99591	-3.52494	5e-05	0.000159772	yes	Not found differentially expressed by DESeq2						GPI transamidase subunit PIG-U, putative
AG	PBANKA_111620	NA	berg11:592482-593811	62.9998	15.6581	2.00843	-3.87411	5e-05	0.000159772	yes	112.966	1.80786	0.384596	4.70068	2.59293e-06	0.000112468	ras GTPAse, putative
AG	PBANKA_136555	NA	berg13:2488358-2489489	9.69658	2.40878	2.00918	-1.90592	0.02155	0.038399	yes	Not found differentially expressed by DESeq2						#N/A
AG	PBANKA_111240	OPRT	berg11:470290-471052	22.7787	5.6223	2.01845	-2.43744	0.0034	0.00743981	yes	33.9522	1.95604	0.451602	4.33135	1.482e-05	0.000358188	orotate phosphoribosyltransferase, putative
AG	PBANKA_141620	NA	berg14:600205-600685	18.3197	4.38899	2.06144	-1.74398	0.0235	0.0415138	yes	Not found differentially expressed by DESeq2						conserved Plasmodium protein, unknown function
AG	PBANKA_081750	UFD1	berg08:701426-703195	9.33051	2.21505	2.07462	-1.8424	0.02055	0.0368003	yes	17.5946	1.98526	0.572832	3.4657	0.000528851	0.00491235	ubiquitin fusion degradation protein 1, putative
AG	PBANKA_111180	GS	berg11:452602-454480	8.89468	2.11047	2.07538	-2.51238	0.00155	0.00369727	yes	135.624	1.55958	0.305799	5.10002	3.39626e-07	2.66113e-05	glutathione synthetase
AG	PBANKA_071150	NA	berg07:406196-409073	6.33738	1.49129	2.08733	-2.56286	0.0005	0.00133307	yes	Not found differentially expressed by DESeq2						conserved Plasmodium protein, unknown function
AG	PBANKA_120005	NA	berg12:2-515	52.1841	12.2641	2.08917	-1.91912	0.0192	0.0346482	yes	23.0214	1.86108	0.594397	3.13104	0.00174186	0.0124624	#N/A
AG	PBANKA_070260	NA	berg07:99742-102595	4.31508	0.980506	2.13779	-2.3035	0.00635	0.0129963	yes	24.7561	1.6102	0.549974	2.92776	0.00341408	0.0208418	conserved Plasmodium protein, unknown function
AG	PBANKA_094050	NA	berg09:1509857-1510229	33.3685	7.54182	2.1455	-1.85348	0.0189	0.0341792	yes	19.0071	1.77835	0.635009	2.80051	0.00510212	0.0279438	conserved Plasmodium protein, unknown function
AG	PBANKA_061250	NA	berg06:486821-487421	19.9299	4.50388	2.14569	-2.12605	0.0065	0.0132696	yes	43.4498	1.32435	0.424132	3.12249	0.00179327	0.0127551	conserved Plasmodium protein, unknown function
AG	PBANKA_113500	NA	berg11:1291845-1292307	108.58	24.1634	2.16787	-3.18347	0.00015	0.000444344	yes	Not found differentially expressed by DESeq2						HVA22-like protein, putative
AG	PBANKA_122100	RAD14	berg12:788834-790028	10.5052	2.3117	2.18407	-2.40267	0.0038	0.00822506	yes	90.4987	1.50262	0.502103	2.99266	0.00276555	0.0179373	DNA repair protein RAD14, putative
AG	PBANKA_071050	NA	berg07:367975-369676	21.1425	4.63076	2.19083	-3.49789	5e-05	0.000159772	yes	73.6334	1.69884	0.4483	3.78951	0.000150943	0.00195022	conserved Plasmodium protein, unknown function
AG	PBANKA_136140	NA	berg13:2339477-2340966	43.1732	9.26683	2.21999	-3.58304	5e-05	0.000159772	yes	87.3685	1.7249	0.326677	5.28013	1.29091e-07	1.39361e-05	conserved Plasmodium protein, unknown function
AG	PBANKA_092390	LSM1	berg09:894363-895223	37.7279	7.56652	2.31793	-2.05296	0.0106	0.0204869	yes	76.937	1.45678	0.492589	2.9574	0.00310246	0.0195991	U6 snRNA-associated Sm-like protein LSm1, putative
AG	PBANKA_121000	NA	berg12:344580-346221	17.8498	3.54106	2.33365	-3.04907	0.0002	0.000578969	yes	19.8725	2.65694	0.61561	4.31595	1.58916e-05	0.000378438	conserved Plasmodium protein, unknown function
AG	PBANKA_136500	NA	berg13:2456237-2457911	5.76974	1.11065	2.37711	-2.40602	0.00975	0.0189999	yes	13.7629	2.01935	0.665823	3.03287	0.00242242	0.016147	conserved Plasmodium protein, unknown function
AG	PBANKA_050240	NA	berg05:91510-92269	36.2888	6.97261	2.37975	-3.18713	0.0001	0.000305856	yes	Not found differentially expressed by DESeq2						conserved Plasmodium protein, unknown function
AG	PBANKA_061800	NA	berg06:699013-699955	24.659	4.42321	2.47895	-1.74018	0.01885	0.0340973	yes	Not found differentially expressed by DESeq2						conserved Plasmodium protein, unknown function
AG	PBANKA_120230	NA	berg12:93166-94129	74.3944	13.3246	2.4811	-4.12467	5e-05	0.000159772	yes	Not found differentially expressed by DESeq2						conserved Plasmodium protein, unknown function
AG	PBANKA_146380	NA	berg14:2362328-2363672	9.8899	1.75521	2.49431	-2.60111	0.0025	0.00566103	yes	24.8228	2.28047	0.636691	3.58175	0.000341298	0.00358104	conserved Plasmodium protein, unknown function
AG	PBANKA_051450	RPN9	berg05:558272-559445	66.6804	11.1423	2.58122	-4.46177	5e-05	0.000159772	yes	Not found differentially expressed by DESeq2						26S proteasome regulatory subunit RPN9, putative
AG	PBANKA_121340	NA	berg12:494312-495254	12.3671	1.9882	2.63697	-2.37193	0.00635	0.0129963	yes	29.5608	1.832	0.434726	4.21416	2.50713e-05	0.000518283	FAD synthetase, putative
AG	PBANKA_071740	NA	berg07:598461-599121	33.063	5.27861	2.64699	-2.76737	0.0012	0.00294155	yes	53.9527	2.18637	0.550057	3.97481	7.04356e-05	0.00107942	coatomer subunit zeta, putative
AG	PBANKA_121970	GLP3	berg12:728941-729688	15.755	2.46036	2.67887	-2.35608	0.0054	0.0112554	yes	30.3244	2.38048	0.651871	3.65177	0.000260443	0.00295615	glutaredoxin-like protein
AG	PBANKA_010420	NA	berg01:154509-154983	130.818	20.1817	2.69645	-3.99486	5e-05	0.000159772	yes	64.0738	2.50091	0.344692	7.25548	4.00245e-13	9.72195e-10	calcium-binding protein, putative
AG	PBANKA_133000	NA	berg13:1213128-1213950	131.9	19.6861	2.7442	-5.07886	5e-05	0.000159772	yes	135.514	2.45923	0.460858	5.3362	9.49138e-08	1.09784e-05	conserved Plasmodium protein, unknown function
AG	PBANKA_102240	NA	berg10:863335-864569	128.016	16.6372	2.94384	-5.28523	5e-05	0.000159772	yes	116.792	2.55968	0.393705	6.50151	7.95158e-11	4.29209e-08	dynein-associated protein, putative
AG	PBANKA_145190	NA	berg14:1952796-1953995	49.1153	6.31811	2.95861	-4.22387	5e-05	0.000159772	yes	65.3048	1.81604	0.371196	4.89241	9.9611e-07	5.62687e-05	conserved Plasmodium protein, unknown function
AG	PBANKA_083640	NA	berg08:1327959-1328545	70.7518	9.05363	2.9662	-2.87548	0.004	0.00860974	yes	22.0427	2.5798	0.850928	3.03175	0.00243139	0.0161583	Plasmodium exported protein, unknown function
AG	PBANKA_051350	NA	berg05:521996-522338	46.3567	5.89223	2.97589	-2.17645	0.0205	0.0367221	yes	15.8463	2.38069	0.587532	4.05202	5.07769e-05	0.0008506	conserved Plasmodium protein, unknown function
AG	PBANKA_121450	NA	berg12:523601-524333	16.3808	1.98609	3.04401	-2.67589	0.01845	0.0334719	yes	Not found differentially expressed by DESeq2						conserved Plasmodium protein, unknown function
AG	PBANKA_031570	NA	berg03:544551-544953	33.4916	3.95578	3.08177	-2.26382	0.01745	0.0318691	yes	52.5902	2.31742	0.544704	4.25446	2.09552e-05	0.000460636	conserved Plasmodium protein, unknown function
AG	PBANKA_114110	NA	berg11:1532920-1534975	9.07279	0.971364	3.22346	-3.18365	0.00225	0.00515737	yes	63.0155	1.76752	0.456376	3.87294	0.000107531	0.00148828	conserved Plasmodium protein, unknown function
AG	PBANKA_144180	NA	berg14:1526357-1526834	42.7615	4.47524	3.25628	-3.37352	0.01025	0.0198834	yes	81.0691	2.01923	0.60264	3.35065	0.000806224	0.00678793	conserved Plasmodium protein, unknown function
AG	PBANKA_052230	NA	berg05:833725-833953	308.371	28.9926	3.41091	-2.80102	0.00105	0.00260269	yes	128.251	1.5987	0.408286	3.91565	9.01613e-05	0.00131533	conserved Plasmodium protein, unknown function
AG	PBANKA_145660	NA	berg14:2125554-2125806	5.41894	0	Inf	NA	0.01855	0.0336343	yes	32.4617	1.65965	0.506395	3.27738	0.00104775	0.00839448	conserved Plasmodium protein, unknown function
OOK	PBANKA_110130	NA	berg11:58475-60971	25.997	1636.91	-5.97648	13.8732	5e-05	0.000159772	yes	2933.49	-5.55874	0.437474	-12.7065	5.44383e-37	2.64461e-34	conserved rodent malaria protein, unknown function
OOK	PBANKA_100560	NA	berg10:248926-249442	2.565	108.557	-5.40335	5.57256	0.00645	0.013175	yes	393.046	-4.41596	0.570598	-7.73918	1.0006e-14	1.88407e-13	conserved Plasmodium protein, unknown function
OOK	PBANKA_136550	IBIS1	berg13:2483352-2484550	271.594	9997.04	-5.20197	9.69997	5e-05	0.000159772	yes	10820.9	-4.82403	0.440172	-10.9594	5.98898e-28	9.69815e-26	exported protein IBIS1 intra-erythrocytic P berghei-induced structures protein 1
OOK	PBANKA_090030	NA	berg09:12557-14612	2.31675	81.5269	-5.1371	7.09504	5e-05	0.000159772	yes	187.665	-4.73391	0.491496	-9.63164	5.87809e-22	3.61466e-20	#N/A
OOK	PBANKA_132730	NA	berg13:1081474-1083034	58.3034	1926.08	-5.04594	9.98315	5e-05	0.000159772	yes	2281.69	-4.64663	0.440686	-10.5441	5.40943e-26	6.73821e-24	fam-a protein
OOK	PBANKA_114600	NA	berg11:1700253-1702342	1.66845	53.4289	-5.00104	6.19555	5e-05	0.000159772	yes	247.119	-4.69502	0.637607	-7.3635	1.79145e-13	2.82561e-12	conserved rodent malaria protein, unknown function
OOK	PBANKA_072290	NA	berg07:813022-814069	0.618392	18.3712	-4.89278	3.32327	0.0219	0.0389484	yes	Not found differentially expressed by DESeq2						#N/A
OOK	PBANKA_100060	NA	berg10:26151-27311	42.6536	1243.15	-4.86519	10.1101	5e-05	0.000159772	yes	2686.45	-4.68125	0.414455	-11.295	1.38969e-29	2.50041e-27	erythrocyte membrane antigen 1
OOK	PBANKA_124630	NA	berg12:1742355-1743481	1.5946	45.6147	-4.83823	4.5553	0.01935	0.0348993	yes	104.075	-4.26035	0.553592	-7.69583	1.40581e-14	2.57713e-13	PIR protein BIR protein
OOK	PBANKA_103050	NA	berg10:1194853-1197592	0.526735	14.8427	-4.81653	4.95546	0.00345	0.00753841	yes	184.746	-4.04602	0.560978	-7.21244	5.49577e-13	8.01756e-12	conserved Plasmodium protein, unknown function
OOK	PBANKA_050020	NA	berg05:5174-6286	11.7138	325.763	-4.79754	8.4495	5e-05	0.000159772	yes	366.313	-4.48241	0.487514	-9.19442	3.77025e-20	1.79567e-18	BIR protein PIR protein
OOK	PBANKA_091165	NA	berg09:462231-462431	8133.47	216274	-4.73284	7.15651	5e-05	0.000159772	yes	Not found differentially expressed by DESeq2						#N/A
OOK	PBANKA_120040	NA	berg12:12946-14171	1.93646	50.4396	-4.70306	5.01067	0.0001	0.000305856	yes	177.992	-3.95533	0.494822	-7.99344	1.31225e-15	2.84777e-14	BIR protein PIR protein
OOK	PBANKA_010040	Pb235	berg01:13432-15372	2.16902	55.5692	-4.67917	6.32752	5e-05	0.000159772	yes	Not found differentially expressed by DESeq2						reticulocyte binding protein, putative
OOK	PBANKA_010060	SMAC	berg01:19377-19860	23.8282	577.647	-4.59944	7.64715	5e-05	0.000159772	yes	452.678	-4.45118	0.453401	-9.81731	9.48438e-23	6.58216e-21	schizont membrane associated cytoadherence protein
OOK	PBANKA_093240	BP2	berg09:1215669-1217076	24.3954	589.636	-4.59514	9.69554	5e-05	0.000159772	yes	1423.23	-4.2736	0.418267	-10.2174	1.65719e-24	1.57855e-22	berghepain-2
OOK	PBANKA_135750	LipA	berg13:2185973-2187365	1.76062	42.1986	-4.58304	5.48887	5e-05	0.000159772	yes	127.052	-4.51509	0.55511	-8.13369	4.16433e-16	1.00648e-14	lipoyl synthase
OOK	PBANKA_146530	NA	berg14:2423818-2424974	0.906552	21.5782	-4.57304	3.32423	0.0202	0.0362587	yes	Not found differentially expressed by DESeq2						#N/A
OOK	PBANKA_051920	NA	berg05:701160-702342	42.768	961.567	-4.49078	10.7397	5e-05	0.000159772	yes	1724.22	-4.09316	0.420575	-9.7323	2.19561e-22	1.42217e-20	CCAT-binding transcription factor-like protein, putative
OOK	PBANKA_083620	NA	berg08:1316788-1319103	7.33869	163.925	-4.48137	8.41963	5e-05	0.000159772	yes	536.477	-4.10635	0.514282	-7.98462	1.40951e-15	3.04328e-14	conserved Plasmodium protein, unknown function
OOK	PBANKA_020040	NA	berg02:17823-19039	20.7943	455.796	-4.45413	9.1419	5e-05	0.000159772	yes	601.783	-3.70384	0.338833	-10.9312	8.17929e-28	1.24172e-25	Plasmodium exported protein, unknown function
OOK	PBANKA_122020	NA	berg12:750376-752476	9.5119	208.102	-4.45142	9.22264	5e-05	0.000159772	yes	917.935	-4.21832	0.549358	-7.67863	1.60799e-14	2.92571e-13	lysophospholipase, putative
OOK	PBANKA_120230	NA	berg12:93166-94129	1.53095	33.1006	-4.43435	3.63087	0.0026	0.00586092	yes	Not found differentially expressed by DESeq2						conserved Plasmodium protein, unknown function
OOK	PBANKA_050080	NA	berg05:27965-29045	1.11596	23.6924	-4.40806	3.72521	0.00895	0.017621	yes	Not found differentially expressed by DESeq2						#N/A
OOK	PBANKA_062330	NA	berg06:899705-900832	43.0508	913.344	-4.40705	9.43994	5e-05	0.000159772	yes	1576.39	-4.52682	0.327379	-13.8274	1.74114e-43	1.69169e-40	tryptophan-rich antigen, putative
OOK	PBANKA_134375	NA	berg13:1717674-1717945	228.1	4834.43	-4.40561	9.2182	5e-05	0.000159772	yes	598.418	-4.47957	0.280285	-15.9822	1.70043e-57	4.13035e-54	#N/A
OOK	PBANKA_143150	NA	berg14:1141797-1142877	2.32851	48.8651	-4.39132	5.27192	0.0001	0.000305856	yes	1141.67	-4.0588	0.465898	-8.71178	2.99138e-18	1.07645e-16	conserved Plasmodium protein, unknown function
OOK	PBANKA_134030	NA	berg13:1567955-1569248	10.6975	215.348	-4.33132	7.75971	5e-05	0.000159772	yes	407.322	-4.10117	0.54061	-7.58619	3.29462e-14	5.77807e-13	phosphoribosylpyrophosphate synthetase, putative
OOK	PBANKA_000400	NA	Cap1_berg-328b04.p1c:11149-12060	3.69846	73.3068	-4.30895	4.93635	5e-05	0.000159772	yes	117.243	-2.79987	0.579816	-4.82889	1.37294e-06	6.38253e-06	#N/A
OOK	PBANKA_010070	NA	berg01:21903-23062	69.4862	1369.86	-4.30116	9.57061	5e-05	0.000159772	yes	2656.77	-4.21459	0.364282	-11.5696	5.87759e-31	1.14213e-28	Plasmodium exported protein, unknown function
OOK	PBANKA_020020	NA	berg02:6961-8584	14.4364	282.975	-4.29289	7.92595	5e-05	0.000159772	yes	418.475	-3.5065	0.551648	-6.3564	2.06534e-10	1.96349e-09	#N/A
OOK	PBANKA_031180	NA	berg03:414232-416494	21.5374	414.074	-4.26497	9.19641	5e-05	0.000159772	yes	1406.2	-3.77578	0.565897	-6.67221	2.5198e-11	2.7948e-10	long-chain acyl-CoA synthase, putative
OOK	PBANKA_134040	NA	berg13:1571359-1572839	13.9723	268.078	-4.26201	8.18857	5e-05	0.000159772	yes	2792.39	-4.32191	0.516998	-8.35963	6.29126e-17	1.76664e-15	oxidoreductase, putative
OOK	PBANKA_041850	NA	berg04:722550-724133	10.2781	196.741	-4.25864	9.22105	5e-05	0.000159772	yes	388.577	-3.94732	0.496555	-7.94941	1.87409e-15	4.01072e-14	Plasmodium exported protein, unknown function
OOK	PBANKA_000350	NA	Cap1_berg-2292h09.p1k:14717-16141	13.6113	259.46	-4.25263	7.11133	5e-05	0.000159772	yes	Not found differentially expressed by DESeq2						#N/A
OOK	PBANKA_031620	NA	berg03:558037-559105	227.679	4217.44	-4.2113	8.67893	5e-05	0.000159772	yes	5485.61	-4.12902	0.23058	-17.9071	1.03848e-71	5.04493e-68	Plasmodium exported protein, unknown function
OOK	PBANKA_110220	MSP8	berg11:86717-87947	44.0327	804.043	-4.19062	9.32094	5e-05	0.000159772	yes	1276.93	-4.24368	0.528523	-8.02933	9.80097e-16	2.18844e-14	merozoite surface protein 8
OOK	PBANKA_062320	NA	berg06:896866-898603	17.6912	320.335	-4.17848	8.81726	5e-05	0.000159772	yes	1182.81	-4.0791	0.331323	-12.3116	7.84835e-35	3.46612e-32	lysophospholipase, putative
OOK	PBANKA_132800	UIS2	berg13:1111803-1115772	2.8044	49.5914	-4.14433	7.15114	5e-05	0.000159772	yes	331.009	-3.5001	0.874414	-4.00279	6.26e-05	0.000207868	serine/threonine protein phosphatase, putative
OOK	PBANKA_020125	NA	berg02:71559-72289	15.921	281.199	-4.14259	7.69403	5e-05	0.000159772	yes	Not found differentially expressed by DESeq2						#N/A
OOK	PBANKA_114590	NA	berg11:1697528-1698624	448.458	7878.15	-4.13481	7.60161	5e-05	0.000159772	yes	8436.1	-3.97808	0.478686	-8.31043	9.53547e-17	2.57352e-15	conserved rodent malaria protein, unknown function
OOK	PBANKA_120060	NA	berg12:22478-29232	9.90769	172.647	-4.12314	8.64904	5e-05	0.000159772	yes	2118.14	-3.9769	0.393709	-10.1011	5.46212e-24	4.48044e-22	Plasmodium exported protein, unknown function
OOK	PBANKA_122900	NA	berg12:1103821-1107252	14.121	243.685	-4.10911	8.58496	5e-05	0.000159772	yes	1388.76	-3.69241	0.587144	-6.28878	3.19978e-10	2.92191e-09	Plasmodium exported protein (PHIST), unknown function
OOK	PBANKA_122880	NA	berg12:1096279-1098619	10.5974	178.164	-4.07143	7.97083	5e-05	0.000159772	yes	419.092	-4.10685	0.511056	-8.03601	9.28086e-16	2.09704e-14	protein kinase, putative
OOK	PBANKA_111030	NA	berg11:385585-388725	3.67046	61.4806	-4.0661	6.52064	5e-05	0.000159772	yes	1124.89	-3.78855	0.381053	-9.9423	2.72473e-23	2.13496e-21	WD repeat-containing protein, putative
OOK	PBANKA_080040	NA	berg08:14118-14473	805.29	13478.4	-4.065	8.59325	5e-05	0.000159772	yes	2919.08	-3.32887	0.229783	-14.487	1.46413e-47	2.37091e-44	conserved Plasmodium protein, unknown function
OOK	PBANKA_114540	NA	berg11:1676085-1677674	41.2453	686.152	-4.05623	8.43255	5e-05	0.000159772	yes	1343.36	-3.83456	0.475292	-8.06781	7.15727e-16	1.64009e-14	Plasmodium exported protein, unknown function
OOK	PBANKA_083660	NA	berg08:1334705-1335367	3.00861	49.3143	-4.03484	3.77162	0.0041	0.0087969	yes	42.134	-4.0297	0.732127	-5.50409	3.7107e-08	2.32002e-07	fam-b protein
OOK	PBANKA_110180	VPS11	berg11:74545-78309	0.400637	6.51053	-4.02241	3.20038	0.0023	0.00525867	yes	37.3114	-3.29878	0.657139	-5.01991	5.16965e-07	2.61062e-06	vacuolar protein sorting-associated protein 11, putative
OOK	PBANKA_051910	NA	berg05:698848-699733	88.9959	1432.82	-4.00898	9.53419	5e-05	0.000159772	yes	2051.3	-3.87518	0.438297	-8.84143	9.44987e-19	3.64345e-17	CCAT-binding transcription factor-like protein, putative
OOK	PBANKA_142960	PRS	berg14:1093231-1095499	8.74064	139.384	-3.99518	8.06198	5e-05	0.000159772	yes	530.927	-3.80989	0.430739	-8.84501	9.15239e-19	3.55699e-17	proline--tRNA ligase
OOK	PBANKA_136010	NT1	berg13:2281860-2283099	33.8072	521.404	-3.947	8.39132	5e-05	0.000159772	yes	854.534	-3.64468	0.538675	-6.76601	1.32381e-11	1.5534e-10	nucleoside transporter 1
OOK	PBANKA_093340	NA	berg09:1251403-1253842	42.3358	635.646	-3.90827	8.4123	5e-05	0.000159772	yes	935.896	-3.64268	0.355495	-10.2468	1.22369e-24	1.18894e-22	GTPase-activating protein, putative
OOK	PBANKA_062270	NA	berg06:861938-862804	63.9553	958.808	-3.90611	7.60199	5e-05	0.000159772	yes	608.729	-3.55461	0.403042	-8.81945	1.15025e-18	4.36555e-17	mago nashi protein homologue, putative
OOK	PBANKA_122100	RAD14	berg12:788834-790028	4.36256	64.5449	-3.88705	5.90827	5e-05	0.000159772	yes	90.4987	-4.504	0.570921	-7.889	3.04615e-15	6.27042e-14	DNA repair protein RAD14, putative
OOK	PBANKA_140020	NA	berg14:6670-8749	1.59464	23.0475	-3.85331	4.63585	5e-05	0.000159772	yes	62.4584	-3.61994	0.72654	-4.98244	6.27864e-07	3.11241e-06	PIR protein BIR protein
OOK	PBANKA_050070	NA	berg05:25941-27466	33.322	480.019	-3.84854	7.60774	5e-05	0.000159772	yes	678.277	-3.63363	0.554091	-6.55781	5.46033e-11	5.72922e-10	fam-a protein
OOK	PBANKA_030030	NA	berg03:9493-10639	1.56582	22.3179	-3.83321	3.7537	0.0055	0.01144	yes	64.7419	-3.77003	0.626215	-6.02034	1.74048e-09	1.38157e-08	PIR protein BIR protein
OOK	PBANKA_080140	NA	berg08:53583-54195	24.2132	345.03	-3.83286	6.99128	5e-05	0.000159772	yes	402.68	-3.49139	0.320577	-10.891	1.27297e-27	1.87397e-25	conserved Plasmodium protein, unknown function
OOK	PBANKA_070100	SLTRiP	berg07:42733-44234	11.8855	168.628	-3.82657	7.04401	5e-05	0.000159772	yes	Not found differentially expressed by DESeq2						#N/A
OOK	PBANKA_132860	NA	berg13:1132330-1133380	1.24259	17.4541	-3.81215	3.50065	0.00485	0.0102215	yes	40.0067	-2.80463	0.693763	-4.04264	5.28538e-05	0.000176835	conserved Plasmodium protein, unknown function
OOK	PBANKA_103000	DHS	berg10:1173316-1174603	3.74248	52.0027	-3.79652	5.23818	5e-05	0.000159772	yes	101.786	-3.80871	0.5915	-6.43907	1.20204e-10	1.19417e-09	deoxyhypusine synthase, putative
OOK	PBANKA_144170	NA	berg14:1523269-1524646	8.27661	114.036	-3.78431	6.73433	5e-05	0.000159772	yes	303.817	-3.86279	0.888082	-4.34958	1.36396e-05	5.20511e-05	conserved Plasmodium protein, unknown function
OOK	PBANKA_031160	NA	berg03:406374-410178	21.0392	289.188	-3.78086	9.61799	5e-05	0.000159772	yes	1045.58	-3.35734	0.33896	-9.90483	3.96649e-23	3.01082e-21	conserved Plasmodium protein, unknown function
OOK	PBANKA_120020	NA	berg12:6143-7061	2.36807	32.5129	-3.77923	3.77555	0.0027	0.0060562	yes	68.9241	-3.97107	0.792425	-5.01129	5.40661e-07	2.72179e-06	#N/A
OOK	PBANKA_094350	SufD	berg09:1613407-1617430	1.25698	17.2495	-3.77853	5.58497	5e-05	0.000159772	yes	152.597	-3.66758	0.52916	-6.93095	4.18035e-12	5.20722e-11	FeS cluster assembly protein SufD
OOK	PBANKA_145130	NA	berg14:1930985-1932434	1.20863	16.5062	-3.77156	3.91498	0.0048	0.0101257	yes	37.2663	-2.28982	0.58511	-3.91349	9.09715e-05	0.000289417	S-adenosyl-methyltransferase, putative
OOK	PBANKA_011250	NA	berg01:472353-474611	7.36547	100.159	-3.76536	7.1888	5e-05	0.000159772	yes	191.557	-4.7035	0.570151	-8.24958	1.58958e-16	4.21978e-15	organic anion transporter, putative
OOK	PBANKA_102990	NA	berg10:1169090-1172216	2.26715	30.4743	-3.74864	6.0013	5e-05	0.000159772	yes	135.228	-3.44471	0.563583	-6.11215	9.82961e-10	8.27595e-09	AAA family ATPase, putative
OOK	PBANKA_110500	NA	berg11:188368-190480	1.39701	18.763	-3.74748	4.57392	0.00015	0.000444344	yes	95.0284	-3.72526	0.601286	-6.19548	5.81065e-10	5.15112e-09	conserved Plasmodium protein, unknown function
OOK	PBANKA_103930	SR140	berg10:1533237-1536494	3.90265	51.1275	-3.71157	5.94204	5e-05	0.000159772	yes	478.848	-3.55649	0.494098	-7.19794	6.11291e-13	8.86463e-12	U2 snRNP-associated SURP motif-containing protein, putative
OOK	PBANKA_142898	NA	berg14:1079402-1079566	9199.56	120312	-3.70907	6.18488	5e-05	0.000159772	yes	Not found differentially expressed by DESeq2						#N/A
OOK	PBANKA_020070	NA	berg02:34023-34942	2.55172	33.2556	-3.70406	3.70842	0.00515	0.0107824	yes	38.002	-3.69807	0.82396	-4.48816	7.18402e-06	2.91076e-05	fam-b protein
OOK	PBANKA_112740	NA	berg11:1010997-1012707	1.12434	14.6481	-3.70356	3.98467	0.001	0.00249004	yes	28.2402	-3.23296	0.648624	-4.98433	6.21756e-07	3.0882e-06	conserved Plasmodium protein, unknown function
OOK	PBANKA_141080	NA	berg14:399011-399830	1.67617	21.6992	-3.6944	3.3287	0.0061	0.0125449	yes	41.1976	-3.3647	0.58589	-5.74289	9.30753e-09	6.56256e-08	mitochondrial ribosomal protein S35 precursor, putative
OOK	PBANKA_130740	PARN	berg13:335883-338232	1.51038	19.4852	-3.68939	4.83188	5e-05	0.000159772	yes	148.866	-3.21672	0.427007	-7.53318	4.95198e-14	8.44095e-13	poly(A)-specific ribonuclease PARN, putative
OOK	PBANKA_093120	HSP101	berg09:1175219-1178317	29.77	380.825	-3.6772	7.9811	5e-05	0.000159772	yes	1651.24	-3.36882	0.41079	-8.20082	2.38761e-16	6.00985e-15	heat shock protein 101
OOK	PBANKA_136450	NA	berg13:2439796-2440548	5.29657	65.8008	-3.63497	4.03142	0.00045	0.00121259	yes	82.8595	-3.17972	0.508241	-6.25631	3.94184e-10	3.57933e-09	conserved Plasmodium protein, unknown function
OOK	PBANKA_011260	NA	berg01:477225-478737	15.3478	189.724	-3.6278	7.53163	5e-05	0.000159772	yes	383.246	-3.54282	0.364511	-9.71938	2.49297e-22	1.59354e-20	fam-b protein
OOK	PBANKA_110560	NA	berg11:206481-207455	2.35956	28.8067	-3.60982	3.61271	0.0019	0.00443435	yes	71.2653	-3.61487	0.536349	-6.73978	1.58627e-11	1.84357e-10	conserved Plasmodium protein, unknown function
OOK	PBANKA_145410	FTSH1	berg14:2031215-2033804	5.04826	61.6275	-3.60972	6.55653	5e-05	0.000159772	yes	402.689	-3.19281	0.530446	-6.0191	1.75392e-09	1.38998e-08	ATP-dependent zinc metalloprotease FTSH 1, putative
OOK	PBANKA_021455	NA	berg02:571233-572117	4.49218	54.7956	-3.60857	4.29101	5e-05	0.000159772	yes	Not found differentially expressed by DESeq2						#N/A
OOK	PBANKA_111780	ROM10	berg11:644735-646436	57.0014	694.844	-3.60762	8.1248	5e-05	0.000159772	yes	Not found differentially expressed by DESeq2						rhomboid protease ROM10
OOK	PBANKA_041600	RhopH3	berg04:585977-589539	35.1827	428.185	-3.60529	8.02289	5e-05	0.000159772	yes	2611.85	-3.43366	0.426519	-8.05041	8.25168e-16	1.882e-14	high molecular weight rhoptry protein 3, putative
OOK	PBANKA_031460	NA	berg03:512371-513886	3.65826	44.252	-3.59651	5.77104	5e-05	0.000159772	yes	96.6495	-2.21655	0.481745	-4.60109	4.20282e-06	1.79414e-05	conserved Plasmodium protein, unknown function
OOK	PBANKA_103770	NA	berg10:1484802-1485354	33.0239	398.109	-3.59158	6.58063	5e-05	0.000159772	yes	254.877	-3.26347	0.507263	-6.43349	1.24704e-10	1.23383e-09	mitochondrial ribosomal protein L16 precursor, putative
OOK	PBANKA_142770	RUVB1	berg14:1013488-1015609	1.51347	18.0634	-3.57714	3.74344	0.0006	0.00157037	yes	388.585	-2.68399	0.503079	-5.33513	9.54775e-08	5.56151e-07	RuvB-like helicase 1, putative
OOK	PBANKA_124670	NA	berg12:1757238-1758367	2.79503	33.1819	-3.56946	3.91424	0.00055	0.0014509	yes	179.945	-2.8186	0.569534	-4.94897	7.46075e-07	3.64265e-06	BIR protein PIR protein
OOK	PBANKA_052480	2015-09-01	berg05:921244-921592	449.095	5323.73	-3.56734	8.02979	5e-05	0.000159772	yes	6207.15	-4.04587	0.36968	-10.9443	7.07926e-28	1.10939e-25	early transcribed membrane protein small exported protein
OOK	PBANKA_021460	NA	berg02:573957-577125	8.95953	106.157	-3.56663	7.55866	5e-05	0.000159772	yes	551.164	-3.27157	0.523875	-6.24493	4.23983e-10	3.83559e-09	Plasmodium exported protein, unknown function
OOK	PBANKA_140040	NA	berg14:15490-16444	53.0581	627.505	-3.56398	7.84929	5e-05	0.000159772	yes	707.754	-3.82092	0.295441	-12.9329	2.93381e-38	1.5836e-35	fam-b protein
OOK	PBANKA_010010	NA	berg01:2963-4509	4.15784	48.9531	-3.5575	3.95329	0.00015	0.000444344	yes	77.1051	-3.06898	0.474046	-6.47401	9.54339e-11	9.69911e-10	fam-a protein
OOK	PBANKA_112790	NA	berg11:1025985-1030120	3.90615	45.7375	-3.54956	7.27625	5e-05	0.000159772	yes	191.721	-3.38285	0.38201	-8.85538	8.34017e-19	3.29403e-17	RAP protein, putative
OOK	PBANKA_130020	NA	berg13:6316-7453	8.6543	101.211	-3.54781	5.71814	5e-05	0.000159772	yes	182.385	-3.249	0.423335	-7.67476	1.65723e-14	3.00403e-13	PIR protein BIR protein
OOK	PBANKA_100300	LISP2	berg10:144138-150657	0.186348	2.15073	-3.52875	3.20937	0.00155	0.00369727	yes	31.1997	-3.23524	0.664482	-4.86882	1.12268e-06	5.3106e-06	sequestrin 6-cysteine protein liver specific protein 2
OOK	PBANKA_131570	RON2	berg13:645081-651327	4.33079	49.3659	-3.51081	6.94237	5e-05	0.000159772	yes	946.276	-3.17656	0.439109	-7.23411	4.68593e-13	6.91922e-12	rhoptry neck protein 2
OOK	PBANKA_050270	NA	berg05:105944-106931	55.0054	626.149	-3.50886	6.07762	5e-05	0.000159772	yes	306.982	-3.16502	0.451462	-7.01061	2.37277e-12	3.06084e-11	PHF5-like protein, putative
OOK	PBANKA_130730	NA	berg13:332131-334722	2.48037	28.1236	-3.50315	5.38177	5e-05	0.000159772	yes	271.703	-4.04197	0.478764	-8.4425	3.10629e-17	9.20145e-16	WD repeat-containing protein, putative
OOK	PBANKA_083680	EMAP1	berg08:1339962-1341696	21.3763	238.21	-3.47815	6.99879	5e-05	0.000159772	yes	677.359	-3.26622	0.323343	-10.1014	5.44514e-24	4.48044e-22	fam-a protein erythrocyte membrane associated protein 1
OOK	PBANKA_124590	NA	berg12:1720911-1722339	38.9567	429.02	-3.4611	8.65867	5e-05	0.000159772	yes	709.852	-3.07696	0.326517	-9.42359	4.35942e-21	2.4066e-19	Plasmodium exported protein, unknown function
OOK	PBANKA_000160	Pb235	Cap1_berg-1869f12.q1k:1-625	8.14686	88.1733	-3.43603	4.36854	5e-05	0.000159772	yes	78.1448	-3.28489	0.489354	-6.7127	1.91055e-11	2.17364e-10	fam-a protein
OOK	PBANKA_010050	NA	berg01:16640-18072	12.3317	133.306	-3.4343	6.27796	5e-05	0.000159772	yes	447.471	-3.87627	0.413709	-9.36955	7.28416e-21	3.80499e-19	BIR protein PIR protein
OOK	PBANKA_021480	NA	berg02:583192-584943	53.1348	569.541	-3.42207	7.6426	5e-05	0.000159772	yes	2527.58	-3.07953	0.361151	-8.52698	1.50216e-17	4.80099e-16	heat shock protein, putative
OOK	PBANKA_100820	PKG	berg10:337513-340853	4.08615	43.6725	-3.41791	6.04689	5e-05	0.000159772	yes	380.122	-3.32069	0.285101	-11.6474	2.36571e-31	4.99679e-29	cGMP-dependent protein kinase
OOK	PBANKA_081990	NAPS	berg08:783964-785397	199.222	2114.78	-3.40806	7.35696	5e-05	0.000159772	yes	5368.01	-3.30926	0.398308	-8.30829	9.70926e-17	2.60594e-15	nucleosome assembly protein
OOK	PBANKA_090050	NA	berg09:21303-22395	0.961561	10.1528	-3.40036	2.6341	0.01155	0.0220641	yes	33.3352	-3.62129	0.786772	-4.60272	4.17017e-06	1.78177e-05	#N/A
OOK	PBANKA_010370	NA	berg01:141552-142188	10.1569	106.717	-3.39327	3.96967	0.00745	0.0149739	yes	Not found differentially expressed by DESeq2						conserved Plasmodium protein, unknown function
OOK	PBANKA_081770	HoMu	berg08:705881-706916	77.6539	814.445	-3.39069	7.69634	5e-05	0.000159772	yes	1017.82	-3.12607	0.255016	-12.2583	1.5165e-34	6.1393e-32	RNA-binding protein musashi, putative
OOK	PBANKA_132870	NA	berg13:1134352-1137898	0.858851	8.96487	-3.3838	3.41329	0.0046	0.00974563	yes	122.107	-3.08574	0.579958	-5.32062	1.03416e-07	5.9809e-07	tRNA 3'-trailer sequence RNase, putative
OOK	PBANKA_072250	NA	berg07:796033-797168	3.45764	36.0129	-3.38066	4.05641	0.0001	0.000305856	yes	114.873	-3.11801	0.509101	-6.12454	9.09435e-10	7.72384e-09	#N/A
OOK	PBANKA_140060	NA	berg14:22436-27033	58.2883	600.85	-3.36573	7.13395	5e-05	0.000159772	yes	6410.03	-3.30227	0.418991	-7.88149	3.23494e-15	6.60308e-14	cytoadherence linked asexual protein, putative
OOK	PBANKA_082670	NA	berg08:1015530-1016537	170.659	1750.22	-3.35835	7.6269	5e-05	0.000159772	yes	2747.43	-3.46239	0.370071	-9.35603	8.27864e-21	4.27847e-19	conserved Plasmodium protein, unknown function
OOK	PBANKA_132890	NA	berg13:1141972-1146379	0.297161	3.02008	-3.34527	3.22581	0.00745	0.0149739	yes	140.868	-4.17333	0.791899	-5.27003	1.364e-07	7.634e-07	potassium channel, putative
OOK	PBANKA_062300	NA	berg06:883628-884615	38.5619	388.959	-3.33437	7.1032	5e-05	0.000159772	yes	566.228	-2.82626	0.408026	-6.92668	4.3084e-12	5.35299e-11	Plasmodium exported protein, unknown function
OOK	PBANKA_103600	NA	berg10:1421654-1428968	34.1975	343.137	-3.32682	7.65937	5e-05	0.000159772	yes	3021.07	-2.96181	0.283152	-10.4601	1.31652e-25	1.52278e-23	conserved Plasmodium protein, unknown function
OOK	PBANKA_030490	SERA3	berg03:160082-163798	18.0813	181.398	-3.32659	7.62405	5e-05	0.000159772	yes	1754.02	-3.16031	0.423017	-7.4709	7.96477e-14	1.31608e-12	serine repeat antigen 3
OOK	PBANKA_050060	NA	berg05:23915-24829	4.21601	42.2308	-3.32435	4.1422	0.00065	0.00168949	yes	49.8322	-3.06559	0.68481	-4.47655	7.58578e-06	3.06077e-05	fam-b protein
OOK	PBANKA_020080	NA	berg02:36987-37937	3.59792	35.9957	-3.32259	3.87265	0.0011	0.00271479	yes	49.8494	-3.29537	0.553577	-5.95287	2.63487e-09	2.02215e-08	#N/A
OOK	PBANKA_135070	NA	berg13:1921814-1924040	9.35271	92.7326	-3.30962	6.70443	5e-05	0.000159772	yes	331.676	-2.94713	0.342399	-8.6073	7.48038e-18	2.50619e-16	tryptophan--tRNA ligase, putative
OOK	PBANKA_110350	NA	berg11:123408-125264	4.6556	45.8992	-3.30143	6.05464	5e-05	0.000159772	yes	134.157	-3.48336	0.549229	-6.34227	2.26399e-10	2.13562e-09	conserved Plasmodium protein, unknown function
OOK	PBANKA_040665	NA	berg04:257340-257472	4119.49	40118.9	-3.28374	4.64487	5e-05	0.000159772	yes	Not found differentially expressed by DESeq2						#N/A
OOK	PBANKA_011000	NA	berg01:378603-379080	969.627	9415.67	-3.27956	5.77726	5e-05	0.000159772	yes	1418.82	-2.21826	0.254359	-8.72099	2.75769e-18	1.00081e-16	60S ribosomal protein L39, putative
OOK	PBANKA_121950	CRT	berg12:720061-723231	32.5337	314.759	-3.27424	7.17397	5e-05	0.000159772	yes	530.912	-2.89306	0.340895	-8.48666	2.12656e-17	6.66504e-16	chloroquine resistance transporter, putative
OOK	PBANKA_134910	MSP7	berg13:1881542-1882550	56.1829	540.466	-3.266	7.18763	5e-05	0.000159772	yes	1001	-2.91117	0.456095	-6.38282	1.73858e-10	1.66588e-09	merozoite surface protein 7
OOK	PBANKA_071050	NA	berg07:367975-369676	1.41694	13.5498	-3.25742	4.0085	0.00185	0.00432951	yes	73.6334	-1.82357	0.527433	-3.45744	0.000545335	0.00144215	conserved Plasmodium protein, unknown function
OOK	PBANKA_123540	NA	berg12:1326221-1329071	1.74398	16.653	-3.25533	5.19991	0.0001	0.000305856	yes	64.9993	-2.93172	0.540929	-5.41978	5.96727e-08	3.58331e-07	conserved Plasmodium protein, unknown function
OOK	PBANKA_144400	MIF	berg14:1640283-1640782	82.4384	784.851	-3.25103	6.31392	5e-05	0.000159772	yes	568.421	-2.72084	0.304925	-8.92299	4.53853e-19	1.86849e-17	macrophage migration inhibitory factor
OOK	PBANKA_131640	NA	berg13:677043-679038	72.7104	691.953	-3.25044	7.31043	5e-05	0.000159772	yes	1471.56	-3.36163	0.259911	-12.9338	2.90294e-38	1.5836e-35	U1 snRNA associated protein, putative
OOK	PBANKA_124640	NA	berg12:1746361-1747515	3.49729	33.1571	-3.24501	3.87939	5e-05	0.000159772	yes	162.372	-3.38391	0.549346	-6.1599	7.27928e-10	6.28113e-09	PIR protein BIR protein
OOK	PBANKA_114580	NA	berg11:1695579-1696372	439.238	4155.11	-3.24181	6.79779	5e-05	0.000159772	yes	4708.1	-3.34768	0.374202	-8.94617	3.68017e-19	1.54123e-17	conserved rodent malaria protein, unknown function
OOK	PBANKA_121080	HGPRT	berg12:371511-372668	140.014	1323.2	-3.24039	7.40237	5e-05	0.000159772	yes	1674.99	-3.18547	0.488715	-6.51805	7.12294e-11	7.42558e-10	hypoxanthine-guanine phosphoribosyltransferase, putative
OOK	PBANKA_094130	PTEX88	berg09:1531920-1534161	4.46285	41.8947	-3.23073	6.02438	5e-05	0.000159772	yes	207.231	-2.68797	0.439114	-6.12134	9.27892e-10	7.85314e-09	translocon component PTEX88
OOK	PBANKA_103810	NA	berg10:1492030-1492640	3.16713	29.5194	-3.22041	3.49391	0.01225	0.0232375	yes	94.0253	-3.94891	0.501489	-7.87437	3.42475e-15	6.93227e-14	DNA-directed RNA polymerase II subunit RPB4, putative
OOK	PBANKA_050025	NA	berg05:8714-9924	0.938432	8.74597	-3.22029	2.44983	0.01035	0.0200492	yes	Not found differentially expressed by DESeq2						#N/A
OOK	PBANKA_141760	NA	berg14:648335-650546	5.39904	49.5402	-3.19783	5.94398	5e-05	0.000159772	yes	227.84	-2.87745	0.38319	-7.5092	5.94892e-14	9.99995e-13	conserved protein, unknown function
OOK	PBANKA_141180	NA	berg14:440257-442651	13.5186	122.653	-3.18157	7.23441	5e-05	0.000159772	yes	402.334	-3.07878	0.365236	-8.42954	3.47016e-17	1.0217e-15	DEAD box helicase, putative
OOK	PBANKA_103440	PM4	berg10:1366385-1367738	240.796	2177.15	-3.17656	6.7573	5e-05	0.000159772	yes	5019.05	-2.8813	0.331684	-8.68688	3.7253e-18	1.31141e-16	plasmepsin IV
OOK	PBANKA_133460	NA	berg13:1375718-1377224	10.0609	90.7041	-3.17241	5.95214	5e-05	0.000159772	yes	222.339	-3.05254	0.423231	-7.21247	5.49455e-13	8.01756e-12	diacylglycerol kinase, putative
OOK	PBANKA_113710	PRMT5	berg11:1381689-1383891	2.97593	26.7986	-3.17075	4.78509	5e-05	0.000159772	yes	92.7972	-2.89694	0.512405	-5.65362	1.57104e-08	1.06001e-07	protein arginine N-methyltransferase 5, putative
OOK	PBANKA_134890	NA	berg13:1877553-1879083	18.8055	169.275	-3.17014	7.08498	5e-05	0.000159772	yes	629.27	-2.82818	0.348949	-8.10486	5.28042e-16	1.24526e-14	chaperone binding protein, putative
OOK	PBANKA_072240	NA	berg07:792403-793633	1.11292	10.0004	-3.16764	2.6391	0.01065	0.0205712	yes	27.7746	-2.26786	0.639671	-3.54536	0.000392083	0.0010743	#N/A
OOK	PBANKA_103190	NA	berg10:1249837-1251235	93.5746	840.312	-3.16674	7.19952	5e-05	0.000159772	yes	2297.69	-3.01856	0.229179	-13.1712	1.28533e-39	8.92022e-37	eukaryotic translation initiation factor 2 gamma subunit, putative
OOK	PBANKA_130530	FACT-S	berg13:255542-257024	9.04805	80.9054	-3.16056	5.88442	5e-05	0.000159772	yes	890.76	-2.95183	0.41625	-7.09147	1.32692e-12	1.80566e-11	FACT complex subunit SSRP1, putative
OOK	PBANKA_092150	SNRPF	berg09:819230-819886	320.454	2826.49	-3.14082	6.76092	5e-05	0.000159772	yes	Not found differentially expressed by DESeq2						small nuclear ribonucleoprotein F, putative
OOK	PBANKA_113910	NA	berg11:1467182-1470383	4.30216	37.5222	-3.12461	6.38124	5e-05	0.000159772	yes	191.284	-2.93691	0.378177	-7.76596	8.10274e-15	1.54973e-13	conserved Plasmodium protein, unknown function
OOK	PBANKA_140130	NA	berg14:54944-55712	224.096	1953.07	-3.12356	7.11988	5e-05	0.000159772	yes	1948.18	-2.74034	0.287852	-9.51997	1.73228e-21	1.00183e-19	40S ribosomal protein S7, putative
OOK	PBANKA_021560	NA	berg02:618369-619321	9.32604	80.958	-3.11784	4.76313	5e-05	0.000159772	yes	93.3948	-2.98788	0.450566	-6.6314	3.32525e-11	3.59779e-10	#N/A
OOK	PBANKA_130860	ALDO2	berg13:394043-395494	234.056	2021.4	-3.11043	6.8141	5e-05	0.000159772	yes	15104.6	-2.97309	0.361706	-8.21963	2.04124e-16	5.21913e-15	fructose-bisphosphate aldolase 2
OOK	PBANKA_142410	NA	berg14:874906-875716	16.9768	146.379	-3.10808	4.92192	5e-05	0.000159772	yes	124.797	-3.27416	0.455605	-7.18641	6.65155e-13	9.53192e-12	large ribosomal subunit processing factor, putative
OOK	PBANKA_030500	SERA2	berg03:165143-168975	23.5985	202.951	-3.10436	6.93265	5e-05	0.000159772	yes	2269.22	-2.77327	0.482175	-5.75158	8.84136e-09	6.27026e-08	serine repeat antigen 2
OOK	PBANKA_131990	NA	berg13:802986-805683	0.686957	5.90385	-3.10336	3.1329	0.0105	0.020314	yes	40.257	-1.59271	0.600709	-2.65138	0.00801633	0.0159669	conserved Plasmodium protein, unknown function
OOK	PBANKA_101932	NA	berg10:765188-765457	72.4373	617.874	-3.09251	5.13625	5e-05	0.000159772	yes	651.724	-2.26452	0.324245	-6.98397	2.86948e-12	3.63967e-11	#N/A
OOK	PBANKA_140010	NA	berg14:853-2057	0.889706	7.55897	-3.08679	2.3361	0.0165	0.0303405	yes	92.1248	-2.05543	0.536741	-3.82946	0.000128424	0.000394613	PIR protein BIR protein
OOK	PBANKA_083100	MSP1	berg08:1161321-1166697	37.8296	319.508	-3.07827	7.00297	5e-05	0.000159772	yes	3778.75	-3.23123	0.459196	-7.0367	1.96843e-12	2.57752e-11	merozoite surface protein 1
OOK	PBANKA_131810	APP	berg13:739329-741660	65.7966	554.839	-3.07599	6.97933	5e-05	0.000159772	yes	2687.19	-2.84791	0.310521	-9.1714	4.66898e-20	2.18095e-18	aminopeptidase P, putative
OOK	PBANKA_020150	NA	berg02:88781-89651	65.786	552.665	-3.07055	6.84888	5e-05	0.000159772	yes	Not found differentially expressed by DESeq2						Plasmodium exported protein, unknown function
OOK	PBANKA_093620	NA	berg09:1347285-1347849	3.75754	31.5129	-3.06808	3.75497	0.0136	0.0255145	yes	18.6977	-3.5518	0.858466	-4.13738	3.51292e-05	0.000121898	conserved Plasmodium protein, unknown function
OOK	PBANKA_060010	NA	berg06:993-2201	0.791263	6.63565	-3.06801	2.2115	0.0165	0.0303405	yes	31.4472	-1.7461	0.685885	-2.54576	0.0109041	0.0209486	BIR protein PIR protein
OOK	PBANKA_051630	NA	berg05:609737-610792	30.8457	256.88	-3.05796	6.1833	5e-05	0.000159772	yes	551.815	-2.65486	0.314335	-8.44595	3.0159e-17	9.04396e-16	DER1-like protein, putative
OOK	PBANKA_091000	NA	berg09:397358-402995	5.79692	48.2749	-3.05791	6.56545	5e-05	0.000159772	yes	713.501	-2.85354	0.473558	-6.02575	1.68322e-09	1.34492e-08	conserved Plasmodium protein, unknown function
OOK	PBANKA_020100	NA	berg02:55158-56113	9.09148	75.2371	-3.04886	4.5143	5e-05	0.000159772	yes	117.9	-3.56021	0.435687	-8.17148	3.04639e-16	7.51236e-15	fam-b protein
OOK	PBANKA_124710	NA	berg12:1771847-1772757	22.5581	186.109	-3.04443	5.81009	5e-05	0.000159772	yes	453.47	-3.27631	0.328202	-9.98259	1.81656e-23	1.44669e-21	#N/A
OOK	PBANKA_092210	NA	berg09:844437-845119	597.136	4921.92	-3.04309	6.63494	5e-05	0.000159772	yes	3795.82	-2.87804	0.276712	-10.4008	2.45812e-25	2.65367e-23	40S ribosomal protein S18, putative
OOK	PBANKA_010100	NA	berg01:37984-39255	23.2775	190.965	-3.03629	5.7843	5e-05	0.000159772	yes	245.662	-3.31467	0.368792	-8.98792	2.51958e-19	1.07369e-17	MYND finger protein, putative
OOK	PBANKA_141960	NA	berg14:720346-729466	0.623527	5.07969	-3.02622	4.95572	0.0001	0.000305856	yes	65.4778	-2.64334	0.521707	-5.06671	4.04748e-07	2.0807e-06	conserved Plasmodium protein, unknown function
OOK	PBANKA_040910	NA	berg04:341214-342763	92.138	745.55	-3.01644	6.48946	5e-05	0.000159772	yes	1219.4	-2.97306	0.379828	-7.82739	4.98113e-15	9.91734e-14	pre-mRNA splicing factor, putative
OOK	PBANKA_052290	BRR2	berg05:859347-866709	13.0325	105.016	-3.01041	7.65836	5e-05	0.000159772	yes	980.461	-2.7238	0.306978	-8.87295	7.12311e-19	2.88367e-17	pre-mRNA-splicing helicase BRR2, putative
OOK	PBANKA_130250	NA	berg13:132786-133683	5.0732	40.6919	-3.00377	3.94129	0.0004	0.00109043	yes	114.255	-2.4664	0.503283	-4.90063	9.55296e-07	4.58127e-06	conserved protein, unknown function
OOK	PBANKA_094260	NA	berg09:1573624-1576397	2.49538	20.0094	-3.00335	4.99889	0.0001	0.000305856	yes	163.86	-2.9871	0.519609	-5.74875	8.99052e-09	6.36675e-08	conserved Plasmodium protein, unknown function
OOK	PBANKA_131370	NA	berg13:566630-568906	60.9007	487.672	-3.00138	6.88071	5e-05	0.000159772	yes	980.606	-2.82639	0.237334	-11.9089	1.06311e-32	2.86921e-30	serine/threonine protein kinase, putative
OOK	PBANKA_145260	NA	berg14:1975547-1976228	54.458	434.557	-2.99633	6.78018	5e-05	0.000159772	yes	414.43	-2.73543	0.319697	-8.55631	1.16535e-17	3.82517e-16	calcyclin binding protein, putative
OOK	PBANKA_140380	NA	berg14:159616-169883	2.9147	23.1945	-2.99237	6.69767	5e-05	0.000159772	yes	541.404	-2.83733	0.278092	-10.2029	1.9252e-24	1.76465e-22	conserved Plasmodium protein, unknown function
OOK	PBANKA_113530	NA	berg11:1300712-1309874	2.29025	18.1475	-2.9862	6.71136	5e-05	0.000159772	yes	Not found differentially expressed by DESeq2						conserved Plasmodium protein, unknown function
OOK	PBANKA_132050	VP1	berg13:828241-830392	25.6891	203.109	-2.98302	6.54467	5e-05	0.000159772	yes	1264.19	-2.96352	0.321145	-9.22799	2.75763e-20	1.32639e-18	V-type H(+)-translocating pyrophosphatase, putative
OOK	PBANKA_060030	NA	berg06:10729-11965	1.50694	11.9097	-2.98244	2.51374	0.01365	0.0255934	yes	34.0625	-2.2998	0.657671	-3.49689	0.000470717	0.0012627	PIR protein BIR protein
OOK	PBANKA_112830	NA	berg11:1039957-1041892	4.65771	36.7434	-2.97979	5.05603	5e-05	0.000159772	yes	114.726	-2.69808	0.403396	-6.68842	2.25591e-11	2.53099e-10	amino acid transporter, putative
OOK	PBANKA_120620	HDA2	berg12:217948-223933	10.3707	81.7909	-2.97943	7.1553	5e-05	0.000159772	yes	1240.57	-2.7181	0.266344	-10.2052	1.87882e-24	1.75525e-22	histone deacetylase 2, putative
OOK	PBANKA_080560	BUD32	berg08:265415-266752	14.0802	110.294	-2.96961	4.89135	5e-05	0.000159772	yes	312.111	-2.38849	0.315172	-7.57835	3.49975e-14	6.11575e-13	EKC/KEOPS complex subunit BUD32, putative
OOK	PBANKA_143710	NA	berg14:1343437-1345534	8.59422	67.2441	-2.96797	5.93497	5e-05	0.000159772	yes	446.903	-2.93714	0.347397	-8.45472	2.79749e-17	8.49389e-16	conserved Plasmodium protein, unknown function
OOK	PBANKA_144940	SF3B3	berg14:1862248-1866581	28.9035	225.395	-2.96314	6.76028	5e-05	0.000159772	yes	1645.3	-2.81928	0.234974	-11.9982	3.62927e-33	1.15909e-30	splicing factor 3B subunit 3, putative
OOK	PBANKA_110340	RPL31	berg11:121407-122273	858.416	6646.58	-2.95286	6.40134	5e-05	0.000159772	yes	3354.37	-2.79309	0.269026	-10.3822	2.9871e-25	3.15464e-23	60S ribosomal protein L31, putative
OOK	PBANKA_113790	PCNA	berg11:1416555-1417380	61.0249	471.943	-2.95114	6.5741	5e-05	0.000159772	yes	2689.47	-2.89973	0.395772	-7.32675	2.35799e-13	3.65978e-12	proliferating cell nuclear antigen, putative
OOK	PBANKA_092670	EXP1	berg09:1027729-1028455	683.135	5272.96	-2.94837	6.32731	5e-05	0.000159772	yes	4643.49	-3.31219	0.413202	-8.01591	1.09321e-15	2.40307e-14	exported protein 1, putative circumsporozoite-related antigen
OOK	PBANKA_141210	NA	berg14:456386-457187	5.94041	45.833	-2.94775	4.22778	0.0005	0.00133307	yes	63.3364	-2.19291	0.521663	-4.2037	2.6259e-05	9.37296e-05	septum formation protein MAF homologue, putative
OOK	PBANKA_112690	PK4	berg11:990443-998219	20.7705	158.728	-2.93395	6.92474	5e-05	0.000159772	yes	1628.84	-2.62148	0.226946	-11.5511	7.28846e-31	1.36182e-28	eukaryotic translation initiation factor 2-alpha kinase
OOK	PBANKA_071740	NA	berg07:598461-599121	5.2226	39.5718	-2.92163	2.96763	0.00035	0.000967221	yes	53.9527	-1.98085	0.604573	-3.27645	0.00105122	0.0025936	coatomer subunit zeta, putative
OOK	PBANKA_061540	NA	berg06:588898-590509	14.1896	106.519	-2.90821	6.00695	5e-05	0.000159772	yes	407.261	-2.81089	0.317567	-8.85134	8.64753e-19	3.38788e-17	serine--tRNA ligase, putative
OOK	PBANKA_030510	SERA1	berg03:170516-175182	45.1083	338.524	-2.90779	6.67374	5e-05	0.000159772	yes	4251.14	-2.70856	0.446454	-6.06683	1.30463e-09	1.06698e-08	serine repeat antigen 1
OOK	PBANKA_050590	NA	berg05:228796-246106	2.0696	15.482	-2.90316	7.55966	5e-05	0.000159772	yes	334.611	-2.316	0.440389	-5.259	1.44845e-07	8.01429e-07	conserved Plasmodium protein, unknown function
OOK	PBANKA_112820	NA	berg11:1037199-1038735	12.6002	94.2193	-2.90258	5.87687	5e-05	0.000159772	yes	301.402	-2.90938	0.459327	-6.334	2.38886e-10	2.23605e-09	RNA-binding protein, putative
OOK	PBANKA_040860	NA	berg04:332527-333655	33.5402	250.062	-2.89832	5.90298	5e-05	0.000159772	yes	249.568	-2.35784	0.323133	-7.29679	2.94707e-13	4.48804e-12	SAC3/GNAP family-related protein, putative
OOK	PBANKA_110900	NA	berg11:324663-332619	24.9848	186.074	-2.89675	6.57912	5e-05	0.000159772	yes	2209.69	-2.75681	0.291617	-9.45354	3.27573e-21	1.85041e-19	RNA polymerase I, putative
OOK	PBANKA_091910	PV1	berg09:749422-750589	77.2071	570.549	-2.88554	6.68403	5e-05	0.000159772	yes	2249.99	-2.80044	0.353902	-7.91303	2.51199e-15	5.24514e-14	parasitophorous vacuolar protein 1, putative
OOK	PBANKA_103430	AP2-G2	berg10:1360848-1364988	4.34841	31.9556	-2.87751	5.52854	5e-05	0.000159772	yes	556.056	-2.53286	0.430491	-5.88367	4.01277e-09	2.98988e-08	transcription factor with AP2 domain(s)
OOK	PBANKA_131410	NA	berg13:577287-582362	5.77499	42.4227	-2.87694	6.65856	5e-05	0.000159772	yes	537.201	-2.15776	0.307437	-7.01855	2.24176e-12	2.91556e-11	conserved Plasmodium protein, unknown function
OOK	PBANKA_140240	NA	berg14:112484-113723	8.61267	63.1507	-2.87427	4.13523	5e-05	0.000159772	yes	442.557	-4.29508	0.492505	-8.72088	2.76057e-18	1.00081e-16	conserved Plasmodium protein, unknown function
OOK	PBANKA_040080	NA	berg04:33397-34703	10.6322	77.8533	-2.87232	4.55601	5e-05	0.000159772	yes	Not found differentially expressed by DESeq2						#N/A
OOK	PBANKA_010560	NA	berg01:211647-214449	77.9131	568.658	-2.86762	6.15947	5e-05	0.000159772	yes	2398.79	-2.73997	0.288649	-9.4924	2.25771e-21	1.29035e-19	translation initiation factor IF-2, putative
OOK	PBANKA_135370	NA	berg13:2025431-2027963	37.6083	273.883	-2.86444	6.30135	5e-05	0.000159772	yes	963.286	-2.5815	0.380455	-6.78531	1.15837e-11	1.36918e-10	nucleolar complex protein 2, putative
OOK	PBANKA_080690	NA	berg08:324714-327725	2.16919	15.6902	-2.85463	4.40609	5e-05	0.000159772	yes	155.586	-2.67069	0.461498	-5.78699	7.16584e-09	5.15728e-08	conserved Plasmodium protein, unknown function
OOK	PBANKA_062290	NA	berg06:869395-870148	84.4096	610.361	-2.85419	4.88145	5e-05	0.000159772	yes	250.269	-2.30896	0.431105	-5.35591	8.51249e-08	4.98838e-07	conserved Plasmodium protein, unknown function
OOK	PBANKA_041260	NA	berg04:466243-467698	0.786333	5.6605	-2.84772	2.4846	0.01995	0.0358655	yes	Not found differentially expressed by DESeq2						conserved Plasmodium protein, unknown function
OOK	PBANKA_091480	NA	berg09:599923-601762	1.01233	7.24784	-2.83988	2.66365	0.0153	0.0283407	yes	25.0316	-2.30038	0.686566	-3.35056	0.000806496	0.00203742	conserved Plasmodium protein, unknown function
OOK	PBANKA_080010	NA	berg08:2746-3870	4.7723	34.1145	-2.83763	3.66557	0.0002	0.000578969	yes	156.416	-2.64629	0.549009	-4.82012	1.43472e-06	6.62534e-06	BIR protein PIR protein
OOK	PBANKA_103570	NA	berg10:1410563-1415077	0.675242	4.81746	-2.8348	3.75774	0.00235	0.0053582	yes	485.835	-3.05474	0.593735	-5.14495	2.67592e-07	1.41608e-06	WD repeat-containing protein 65, putative
OOK	PBANKA_141580	NA	berg14:592434-593892	29.5515	210.052	-2.82944	5.72601	5e-05	0.000159772	yes	320.694	-2.87082	0.301483	-9.52233	1.69332e-21	9.91105e-20	conserved Plasmodium protein, unknown function
OOK	PBANKA_140480	NA	berg14:196494-199614	5.83579	40.8436	-2.80711	5.46137	5e-05	0.000159772	yes	152.956	-2.76327	0.350783	-7.87743	3.34173e-15	6.79252e-14	SAM dependent methyltransferase, putative
OOK	PBANKA_142870	NA	berg14:1063092-1066884	320.106	2239.77	-2.80673	4.85474	5e-05	0.000159772	yes	13840.3	-2.79609	0.345779	-8.08637	6.1471e-16	1.4357e-14	eukaryotic translation initiation factor 3 subunit 10, putative
OOK	PBANKA_124340	NA	berg12:1612685-1614263	2.58765	18.1008	-2.80634	3.51976	0.00065	0.00168949	yes	92.2794	-1.08771	0.483302	-2.25058	0.0244123	0.0430627	nucleolar preribosomal GTPase, putative
OOK	PBANKA_070110	NA	berg07:45594-46274	98.6991	690.241	-2.80599	6.05764	5e-05	0.000159772	yes	919.21	-2.53987	0.380683	-6.67187	2.52556e-11	2.7948e-10	conserved Plasmodium protein, unknown function
OOK	PBANKA_062310	NA	berg06:888659-891211	130.683	912.727	-2.80411	5.89618	5e-05	0.000159772	yes	5535.06	-2.86621	0.304625	-9.40898	5.00975e-21	2.73453e-19	Plasmodium exported protein, unknown function
OOK	PBANKA_061380	SDA1	berg06:537914-540986	19.0365	132.255	-2.79649	6.2286	5e-05	0.000159772	yes	829.994	-2.6723	0.432001	-6.18585	6.1768e-10	5.44589e-09	protein SDA1, putative
OOK	PBANKA_124660	CP1	berg12:1753262-1754193	28.0521	193.618	-2.78703	5.54687	5e-05	0.000159772	yes	384.549	-2.84042	0.439694	-6.45999	1.04708e-10	1.05098e-09	fam-b protein cleft-like protein 1
OOK	PBANKA_000110	NA	Cap1_berg-1685c11.q1k:1670-2584	12.2185	83.3671	-2.77041	4.31439	5e-05	0.000159772	yes	61.603	-2.90471	0.593021	-4.89816	9.67392e-07	4.63471e-06	PIR protein BIR protein
OOK	PBANKA_090640	NA	berg09:241021-241716	466.786	3183.05	-2.76958	6.25733	5e-05	0.000159772	yes	2155.35	-2.73536	0.205895	-13.2852	2.82061e-40	2.28375e-37	60S ribosomal protein L35ae, putative
OOK	PBANKA_103040	NA	berg10:1192035-1194711	1.6841	11.476	-2.76857	3.45892	0.00055	0.0014509	yes	549.052	-2.57684	0.535793	-4.80939	1.5139e-06	6.95792e-06	conserved Plasmodium protein, unknown function
OOK	PBANKA_143040	NA	berg14:1114755-1115696	140.628	951.804	-2.75878	6.25859	5e-05	0.000159772	yes	631.581	-2.48946	0.264918	-9.39709	5.60951e-21	3.02789e-19	adrenodoxin-type ferredoxin, putative
OOK	PBANKA_114110	NA	berg11:1532920-1534975	1.70387	11.493	-2.75386	3.41674	0.0032	0.007049	yes	63.0155	-1.23641	0.485563	-2.54633	0.0108861	0.0209278	conserved Plasmodium protein, unknown function
OOK	PBANKA_112840	NA	berg11:1043182-1044026	2.93308	19.7743	-2.75314	2.9497	0.0174	0.0317898	yes	25.8901	-2.73398	0.60713	-4.50312	6.69634e-06	2.72681e-05	conserved Plasmodium protein, unknown function
OOK	PBANKA_061120	NA	berg06:443692-445339	3.28899	22.0886	-2.74758	3.82697	0.0005	0.00133307	yes	Not found differentially expressed by DESeq2						conserved Plasmodium protein, unknown function
OOK	PBANKA_133590	NA	berg13:1418670-1421088	8.10508	54.4159	-2.74713	5.55443	5e-05	0.000159772	yes	346.162	-2.7169	0.32674	-8.31518	9.16117e-17	2.49114e-15	DNA-directed RNA polymerase, alpha subunit, putative
OOK	PBANKA_140670	NA	berg14:253303-260154	7.2442	48.5195	-2.74367	6.10093	5e-05	0.000159772	yes	844.754	-2.56918	0.374165	-6.86643	6.58271e-12	7.9947e-11	carbamoyl phosphate synthetase, putative
OOK	PBANKA_061710	NA	berg06:674962-675780	453.267	3032.89	-2.74226	6.18173	5e-05	0.000159772	yes	2523	-2.6417	0.243563	-10.846	2.08281e-27	2.97597e-25	60S ribosomal protein L11a, putative
OOK	PBANKA_114670	NA	berg11:1728472-1729717	1.77403	11.8291	-2.73724	2.71627	0.0029	0.00645387	yes	46.4993	-2.13022	0.631357	-3.37404	0.000740733	0.00189693	PIR protein BIR protein
OOK	PBANKA_145610	NA	berg14:2114619-2115405	507.393	3377.45	-2.73476	6.1528	5e-05	0.000159772	yes	2418.74	-2.54441	0.21443	-11.8659	1.7801e-32	4.55144e-30	40S ribosomal protein S17, putative
OOK	PBANKA_031130	NA	berg03:392627-393533	1.86144	12.3898	-2.73467	2.60757	0.0062	0.0127253	yes	Not found differentially expressed by DESeq2						conserved Plasmodium protein, unknown function
OOK	PBANKA_113420	NA	berg11:1262583-1264091	16.0003	105.824	-2.72549	4.96534	5e-05	0.000159772	yes	152.533	-3.09763	0.41629	-7.44103	9.99048e-14	1.62865e-12	pyrroline-5-carboxylate reductase, putative
OOK	PBANKA_144280	LRR13	berg14:1580692-1582302	0.667603	4.38422	-2.71526	2.03342	0.0236	0.0416651	yes	81.8433	-2.13091	0.575358	-3.70363	0.000212533	0.000618624	leucine-rich repeat protein
OOK	PBANKA_091920	NA	berg09:752385-753162	23.0743	151.186	-2.71196	5.25483	5e-05	0.000159772	yes	286.983	-2.65767	0.323647	-8.21162	2.18229e-16	5.52164e-15	fam-d protein
OOK	PBANKA_142000	NA	berg14:745573-746952	10.6867	69.8456	-2.70835	5.27209	5e-05	0.000159772	yes	132.059	-2.3968	0.527223	-4.54607	5.46559e-06	2.28109e-05	conserved Plasmodium protein, unknown function
OOK	PBANKA_112650	ACS	berg11:951946-954799	11.0035	71.3854	-2.69766	5.85287	5e-05	0.000159772	yes	513.803	-2.32878	0.407767	-5.71107	1.1227e-08	7.8027e-08	acetyl-CoA synthetase, putative
OOK	PBANKA_050360	NA	berg05:151088-151632	990.456	6413.48	-2.69494	5.96457	5e-05	0.000159772	yes	2248.64	-2.6891	0.220915	-12.1726	4.35191e-34	1.51011e-31	60S ribosomal protein L30e, putative
OOK	PBANKA_103820	MISFIT	berg10:1494808-1499694	0.970299	6.27372	-2.69282	3.62696	0.0001	0.000305856	yes	716.103	-2.5977	0.445879	-5.82603	5.67613e-09	4.14034e-08	nuclear formin-like protein
OOK	PBANKA_010030	NA	berg01:9862-11175	7.60086	49.0097	-2.68883	4.5479	5e-05	0.000159772	yes	Not found differentially expressed by DESeq2						#N/A
OOK	PBANKA_135450	NA	berg13:2052219-2053449	1459.98	9385.38	-2.68447	5.32802	5e-05	0.000159772	yes	6549.11	-2.60356	0.304359	-8.55423	1.18661e-17	3.86883e-16	60S ribosomal protein L18-2, putative
OOK	PBANKA_112570	NA	berg11:924892-926011	2.30664	14.7654	-2.67835	2.80275	0.00325	0.00714719	yes	146.096	-2.04618	0.444299	-4.60542	4.11631e-06	1.76185e-05	mitochondrial ribosomal protein L46 precursor, putative
OOK	PBANKA_133430	EXP2	berg13:1365232-1366261	103.931	663.772	-2.67506	6.13454	5e-05	0.000159772	yes	1085.64	-2.5445	0.465371	-5.46767	4.55982e-08	2.80755e-07	exported protein 2
OOK	PBANKA_102520	CBF5	berg10:984483-985854	49.8097	318.047	-2.67474	6.13464	5e-05	0.000159772	yes	742.871	-2.496	0.252528	-9.88405	4.8819e-23	3.53974e-21	H/ACA ribonucleoprotein complex subunit 4, putative
OOK	PBANKA_136270	NA	berg13:2383739-2384279	29.8598	190.618	-2.67441	4.76525	5e-05	0.000159772	yes	Not found differentially expressed by DESeq2						conserved Plasmodium protein, unknown function
OOK	PBANKA_112640	NA	berg11:946371-949872	12.4854	79.5103	-2.6709	5.99936	5e-05	0.000159772	yes	756.384	-2.87032	0.283827	-10.1129	4.84183e-24	4.1266e-22	transportin, putative
OOK	PBANKA_135670	NA	berg13:2132310-2134527	16.5381	105.021	-2.66681	5.92465	5e-05	0.000159772	yes	691.444	-2.60374	0.217086	-11.9941	3.81752e-33	1.15909e-30	kelch protein K13, putative
OOK	PBANKA_140300	NA	berg14:132037-132484	10.4291	66.0522	-2.663	3.21977	0.00035	0.000967221	yes	90.8439	-4.08273	0.550552	-7.41571	1.20974e-13	1.95246e-12	small heat shock protein, putative
OOK	PBANKA_080120	NA	berg08:43742-49856	32.4222	205.264	-2.66243	6.05389	5e-05	0.000159772	yes	2605.36	-2.45776	0.210676	-11.666	1.90068e-31	4.19705e-29	erythrocyte membrane-associated antigen, putative
OOK	PBANKA_122920	NA	berg12:1110409-1111456	250.616	1583.14	-2.65924	6.03123	5e-05	0.000159772	yes	1505.37	-2.31859	0.25957	-8.93244	4.16726e-19	1.7303e-17	60S ribosomal protein L19, putative
OOK	PBANKA_120630	UIS11	berg12:227319-238080	18.7848	118.26	-2.65433	6.17366	5e-05	0.000159772	yes	2356.37	-2.43244	0.302954	-8.02908	9.8205e-16	2.18844e-14	conserved Plasmodium protein, unknown function
OOK	PBANKA_140680	RPS27	berg14:262913-263353	286.296	1799.18	-2.65176	5.63297	5e-05	0.000159772	yes	1156.31	-2.20149	0.251288	-8.76084	1.93809e-18	7.24247e-17	40S ribosomal protein S27, putative
OOK	PBANKA_132960	NA	berg13:1186181-1192529	7.51459	47.0292	-2.64579	6.95693	5e-05	0.000159772	yes	704.9	-2.22192	0.25733	-8.63452	5.89757e-18	2.03194e-16	conserved Plasmodium protein, unknown function
OOK	PBANKA_092540	NA	berg09:955953-971682	0.489428	3.06302	-2.64578	4.24196	5e-05	0.000159772	yes	1065.32	-3.50025	0.510012	-6.86308	6.73934e-12	8.16452e-11	dynein heavy chain, putative
OOK	PBANKA_070390	RACK	berg07:148239-149782	525.33	3284.65	-2.64444	5.46208	5e-05	0.000159772	yes	4777.15	-2.49692	0.235611	-10.5976	3.05616e-26	4.01266e-24	receptor for activated c kinase, putative
OOK	PBANKA_101050	HOP	berg10:447224-448904	106.34	654.563	-2.62184	5.90044	5e-05	0.000159772	yes	2112.03	-2.33441	0.277593	-8.40948	4.11845e-17	1.19657e-15	Hsp70/Hsp90 organizing protein, putative
OOK	PBANKA_021440	AP2-L	berg02:561655-565474	24.0005	147.516	-2.61974	6.04142	5e-05	0.000159772	yes	1558.11	-2.64777	0.253092	-10.4617	1.29534e-25	1.52278e-23	transcription factor with AP2 domain(s)
OOK	PBANKA_090060	NA	berg09:24998-26149	2.42476	14.8452	-2.61409	2.40737	0.0031	0.0068511	yes	77.6236	-3.12589	0.691073	-4.52324	6.09008e-06	2.51365e-05	BIR protein PIR protein
OOK	PBANKA_081740	NA	berg08:695180-700838	9.15755	56.0503	-2.61369	6.80605	5e-05	0.000159772	yes	351.058	-2.12223	0.376654	-5.63444	1.75628e-08	1.17037e-07	conserved Plasmodium protein, unknown function
OOK	PBANKA_124595	NA	berg12:1728675-1730260	1.44837	8.86315	-2.61339	2.6663	0.00485	0.0102215	yes	Not found differentially expressed by DESeq2						#N/A
OOK	PBANKA_132640	GAPDH	berg13:1022626-1023877	354.396	2165.06	-2.61097	6.112	5e-05	0.000159772	yes	7573.04	-2.53642	0.358209	-7.08082	1.43302e-12	1.92309e-11	glyceraldehyde-3-phosphate dehydrogenase, putative
OOK	PBANKA_146440	NA	berg14:2376291-2377136	1.24614	7.58604	-2.60588	2.15454	0.02405	0.0423641	yes	12.4149	-1.89341	0.807856	-2.34375	0.019091	0.0345416	conserved Plasmodium protein, unknown function
OOK	PBANKA_132030	NA	berg13:820469-821315	7.38611	44.8947	-2.60366	3.75474	5e-05	0.000159772	yes	101.031	-2.77865	0.392893	-7.07228	1.52409e-12	2.0285e-11	mitochondrial ribosomal protein L28 precursor, putative
OOK	PBANKA_100020	NA	berg10:11387-13007	25.5129	154.83	-2.60139	5.28267	5e-05	0.000159772	yes	273.317	-2.30505	0.444229	-5.18889	2.11556e-07	1.13312e-06	fam-a protein
OOK	PBANKA_114640	NA	berg11:1713919-1715048	1.87726	11.3876	-2.60076	2.48672	0.00595	0.0122695	yes	48.146	-2.361	0.652375	-3.61908	0.000295653	0.000828782	#N/A
OOK	PBANKA_093450	PRL	berg09:1284317-1284983	428.333	2595.8	-2.59938	5.64528	5e-05	0.000159772	yes	2550.31	-2.32232	0.272083	-8.53533	1.39756e-17	4.49626e-16	protein tyrosine phosphatase
OOK	PBANKA_133270	NA	berg13:1311579-1314727	43.6302	263.961	-2.59692	5.97124	5e-05	0.000159772	yes	1255.97	-2.32918	0.542678	-4.29202	1.77059e-05	6.62674e-05	duffy-binding protein
OOK	PBANKA_136030	ALBA4	berg13:2287318-2288555	320.593	1935.42	-2.59384	5.57325	5e-05	0.000159772	yes	3969.58	-2.33992	0.224269	-10.4336	1.74216e-25	1.9235e-23	DNA/RNA-binding protein Alba 4, putative
OOK	PBANKA_144580	RAB2	berg14:1701534-1702837	79.8006	478.921	-2.58531	6.00895	5e-05	0.000159772	yes	921.192	-2.65189	0.258467	-10.2601	1.06598e-24	1.05684e-22	ras-related protein Rab-2, putative
OOK	PBANKA_103080	NA	berg10:1203342-1205004	1.22346	7.33667	-2.58416	2.83225	0.0158	0.0291792	yes	21.5455	-2.1894	0.809263	-2.70543	0.00682164	0.013837	conserved protein, unknown function
OOK	PBANKA_101670	NA	berg10:675796-676636	164.15	980.03	-2.57781	6.06494	5e-05	0.000159772	yes	5277.99	-2.43695	0.289805	-8.40892	4.13798e-17	1.19657e-15	conserved Plasmodium protein, unknown function
OOK	PBANKA_061400	NA	berg06:545746-547270	45.9556	274.073	-2.57625	6.28281	5e-05	0.000159772	yes	1146.67	-2.4763	0.265903	-9.31277	1.24535e-20	6.1734e-19	conserved Plasmodium protein, unknown function
OOK	PBANKA_102210	NA	berg10:855688-858445	0.523102	3.1075	-2.57059	2.68715	0.02585	0.0451452	yes	26.0092	-2.56004	0.672677	-3.80576	0.00014137	0.000428432	conserved Plasmodium protein, unknown function
OOK	PBANKA_132090	TRX1	berg13:841959-842480	451.227	2658.17	-2.55851	5.8609	5e-05	0.000159772	yes	2358.58	-2.1437	0.274606	-7.80645	5.88212e-15	1.15223e-13	thioredoxin 1, putative
OOK	PBANKA_070010	NA	berg07:781-1920	1.8175	10.6833	-2.55534	2.29402	0.0196	0.0353085	yes	108.162	-1.92146	0.541002	-3.55167	0.0003828	0.00105065	BIR protein PIR protein
OOK	PBANKA_114560	NA	berg11:1683946-1686610	2.04588	12.0128	-2.55378	3.66722	5e-05	0.000159772	yes	119.352	-2.43997	0.475564	-5.13068	2.88697e-07	1.51457e-06	conserved Plasmodium protein, unknown function
OOK	PBANKA_145240	HUB1	berg14:1970443-1970906	37.7531	221.511	-2.55271	4.32856	0.0042	0.00898751	yes	143.057	-1.75853	0.330858	-5.31506	1.06624e-07	6.15911e-07	ubiquitin-like modifier HUB1, putative
OOK	PBANKA_140830	NA	berg14:329315-330416	11.4414	67.0847	-2.55172	4.36829	5e-05	0.000159772	yes	108.561	-2.3614	0.366946	-6.43528	1.23248e-10	1.22192e-09	conserved Plasmodium protein, unknown function
OOK	PBANKA_091220	SRP72	berg09:489349-491749	11.9534	69.9984	-2.5499	5.78352	5e-05	0.000159772	yes	312.18	-2.18709	0.33833	-6.46437	1.01719e-10	1.02734e-09	signal recognition particle subunit SRP72, putative
OOK	PBANKA_123050	NA	berg12:1158706-1160019	176.136	1031.22	-2.54959	5.74486	5e-05	0.000159772	yes	935.78	-2.2955	0.274838	-8.35219	6.7007e-17	1.86092e-15	RNA and export factor binding protein, putative
OOK	PBANKA_142350	NA	berg14:859335-860083	520.874	3048.35	-2.54902	5.47665	5e-05	0.000159772	yes	3174.39	-2.34666	0.228205	-10.2831	8.3987e-25	8.50019e-23	60S ribosomal protein L13-2, putative
OOK	PBANKA_142460	NA	berg14:893911-895477	30.6116	179.004	-2.54784	6.17138	5e-05	0.000159772	yes	442.487	-1.96528	0.290897	-6.75595	1.41904e-11	1.65714e-10	conserved Plasmodium protein, unknown function
OOK	PBANKA_134010	LDH	berg13:1564579-1565530	477.675	2775.12	-2.53845	5.3912	5e-05	0.000159772	yes	5048.31	-2.63495	0.393162	-6.70195	2.05656e-11	2.32885e-10	L-lactate dehydrogenase
OOK	PBANKA_113400	NA	berg11:1253668-1257858	9.65213	56.0633	-2.53814	5.8387	5e-05	0.000159772	yes	346.582	-2.41422	0.313249	-7.70704	1.28771e-14	2.37859e-13	U3 small nucleolar RNA-associated protein 21, putative
OOK	PBANKA_144410	CCT3	berg14:1642506-1644220	61.83	357.122	-2.53004	5.76146	5e-05	0.000159772	yes	1344.22	-2.41006	0.284876	-8.46004	2.67292e-17	8.21839e-16	T-complex protein 1 subunit gamma, putative
OOK	PBANKA_120700	NOP5	berg12:259612-261022	52.4894	302.551	-2.52708	5.70378	5e-05	0.000159772	yes	722.036	-2.38314	0.444943	-5.35606	8.50576e-08	4.98838e-07	nucleolar protein 5, putative
OOK	PBANKA_135440	NA	berg13:2049496-2050322	1726.07	9921.37	-2.52305	5.09489	5e-05	0.000159772	yes	8403.14	-2.34739	0.21203	-11.071	1.73419e-28	3.00882e-26	60S ribosomal protein L18, putative
OOK	PBANKA_103920	NA	berg10:1530307-1531456	1.45851	8.37849	-2.52219	2.46055	0.0189	0.0341792	yes	76.3445	-2.30315	0.548003	-4.20281	2.63625e-05	9.40302e-05	conserved Plasmodium protein, unknown function
OOK	PBANKA_101080	CAF16	berg10:455383-456898	36.8553	210.849	-2.51626	5.28833	5e-05	0.000159772	yes	363.819	-2.21738	0.247792	-8.94854	3.60229e-19	1.52173e-17	CCR4-associated factor 16, putative
OOK	PBANKA_123560	SAHH	berg12:1336219-1337659	85.9901	488.121	-2.505	5.71968	5e-05	0.000159772	yes	1472.87	-2.30539	0.414529	-5.56147	2.67509e-08	1.72127e-07	adenosylhomocysteinase, putative
OOK	PBANKA_130890	NA	berg13:401164-404371	9.51017	53.5371	-2.493	5.55036	5e-05	0.000159772	yes	237.97	-2.1819	0.453723	-4.8089	1.51766e-06	6.96863e-06	histidine--tRNA ligase, putative
OOK	PBANKA_143830	NA	berg14:1395624-1401072	41.3182	231.547	-2.48646	6.05502	5e-05	0.000159772	yes	1732.55	-2.24248	0.221604	-10.1193	4.53435e-24	3.93355e-22	phospholipid-transporting ATPase, putative
OOK	PBANKA_092070	NA	berg09:799024-800729	1.80024	10.0753	-2.48456	2.88142	0.0169	0.0309817	yes	291.514	-3.21917	0.678772	-4.74263	2.10957e-06	9.48918e-06	conserved Plasmodium protein, unknown function
OOK	PBANKA_122480	NA	berg12:911933-913321	29.6559	165.949	-2.48435	4.82435	5e-05	0.000159772	yes	220.355	-2.32425	0.32461	-7.16013	8.06018e-13	1.14492e-11	conserved protein, unknown function
OOK	PBANKA_103760	RRP5	berg10:1482604-1483903	48.9094	273.574	-2.48375	5.77234	5e-05	0.000159772	yes	710.381	-2.37872	0.307589	-7.73344	1.04682e-14	1.96349e-13	rRNA biogenesis protein RRP5, putative
OOK	PBANKA_041610	NA	berg04:590939-608444	0.713853	3.97389	-2.47685	4.54692	5e-05	0.000159772	yes	1367.26	-2.76416	0.486998	-5.67592	1.37942e-08	9.43833e-08	dynein heavy chain, putative
OOK	PBANKA_000378	NA	Cap1_berg-328b04.p1c:0-633	4.19065	23.153	-2.46595	2.73983	0.0056	0.0116272	yes	34.5971	-2.87541	0.557911	-5.15389	2.55134e-07	1.3589e-06	#N/A
OOK	PBANKA_070450	NA	berg07:167564-190007	4.85797	26.7452	-2.46086	5.94497	5e-05	0.000159772	yes	1303.55	-2.40047	0.319618	-7.51042	5.89378e-14	9.94165e-13	E3 ubiquitin-protein ligase, putative
OOK	PBANKA_020160	ETRAMP	berg02:92894-93428	1868.62	10285.2	-2.46052	4.99437	5e-05	0.000159772	yes	12164.8	-2.29695	0.372185	-6.17151	6.764e-10	5.89938e-09	early transcribed membrane protein
OOK	PBANKA_110075	NA	berg11:29491-31039	2.53799	13.956	-2.45913	2.17052	0.0215	0.038324	yes	23.8365	-2.32396	0.744355	-3.12211	0.00179561	0.00416972	fam-a protein
OOK	PBANKA_021200	NA	berg02:454624-460033	1.25226	6.84872	-2.4513	3.98414	5e-05	0.000159772	yes	69.1044	-2.04866	0.500421	-4.09388	4.24223e-05	0.000144623	conserved Plasmodium protein, unknown function
OOK	PBANKA_145800	NA	berg14:2175498-2177631	155.293	848.558	-2.45002	5.49105	5e-05	0.000159772	yes	1445.94	-2.08586	0.328312	-6.3533	2.10739e-10	1.99955e-09	zinc finger protein, putative
OOK	PBANKA_110300	SRSF12	berg11:108319-109273	74.4158	406.576	-2.44984	5.60996	5e-05	0.000159772	yes	1038.46	-2.44804	0.247487	-9.89159	4.52785e-23	3.33277e-21	serine/arginine-rich splicing factor 12, putative
OOK	PBANKA_060540	NA	berg06:218272-220306	0.960815	5.24528	-2.44869	2.86189	0.01935	0.0348993	yes	40.0217	-2.03194	0.671027	-3.0281	0.00246098	0.00549929	conserved Plasmodium protein, unknown function
OOK	PBANKA_122930	NA	berg12:1113197-1114901	2.50004	13.6417	-2.448	2.85239	0.0003	0.000840423	yes	43.9531	-2.23004	0.585353	-3.80974	0.000139115	0.000422653	conserved Plasmodium protein, unknown function
OOK	PBANKA_010970	NA	berg01:362741-365150	2.06528	11.2534	-2.44596	3.44004	0.00015	0.000444344	yes	422.759	-2.69099	0.439222	-6.12671	8.97164e-10	7.63297e-09	SWI/SNF-related matrix-associated actin-dependent regulator of chromatin
OOK	PBANKA_141590	NA	berg14:594923-595421	33.9358	183.795	-2.43722	4.42366	5e-05	0.000159772	yes	195.18	-2.58066	0.305603	-8.4445	3.05354e-17	9.10068e-16	conserved Plasmodium protein, unknown function
OOK	PBANKA_142140	MYCBP	berg14:799245-799795	9.73356	52.5018	-2.43133	2.55868	0.0267	0.0464534	yes	330.648	-1.75845	0.457254	-3.84567	0.000120225	0.000371888	C-Myc-binding protein, putative
OOK	PBANKA_124220	NA	berg12:1578605-1579139	50.703	273.388	-2.43081	4.89235	5e-05	0.000159772	yes	172.876	-2.31258	0.336285	-6.87686	6.11847e-12	7.46823e-11	conserved Plasmodium protein, unknown function
OOK	PBANKA_071780	NA	berg07:605278-606166	859.829	4632.58	-2.4297	5.03958	5e-05	0.000159772	yes	4913.87	-2.14514	0.284604	-7.53726	4.79949e-14	8.20984e-13	60S ribosomal protein L15, putative
OOK	PBANKA_122120	RPL34	berg12:792942-793748	984.357	5299.75	-2.42867	4.92902	5e-05	0.000159772	yes	Not found differentially expressed by DESeq2						60S ribosomal protein L34, putative
OOK	PBANKA_080410	NA	berg08:201910-206629	101.016	543.095	-2.42662	5.02105	5e-05	0.000159772	yes	4330.12	-2.23811	0.279997	-7.99336	1.31309e-15	2.84777e-14	conserved Plasmodium protein, unknown function
OOK	PBANKA_124690	NA	berg12:1764359-1765462	8.68113	46.629	-2.42527	3.17903	5e-05	0.000159772	yes	Not found differentially expressed by DESeq2						#N/A
OOK	PBANKA_031560	NA	berg03:543624-544095	2523.6	13525.5	-2.42212	4.99439	5e-05	0.000159772	yes	2097.76	-2.66248	0.285036	-9.34088	9.55393e-21	4.83469e-19	40S ribosomal protein S30, putative
OOK	PBANKA_060660	NA	berg06:256534-269759	3.86466	20.6623	-2.41859	5.9308	5e-05	0.000159772	yes	467.655	-2.30415	0.295084	-7.80845	5.78943e-15	1.13867e-13	conserved Plasmodium protein, unknown function
OOK	PBANKA_133410	NA	berg13:1359923-1360749	51.2099	273.666	-2.41792	4.97601	5e-05	0.000159772	yes	358.209	-2.34074	0.303633	-7.70912	1.26686e-14	2.34901e-13	proteasome subunit beta type-2, putative
OOK	PBANKA_134490	NA	berg13:1769202-1770783	4.25984	22.7028	-2.414	3.55641	0.0002	0.000578969	yes	Not found differentially expressed by DESeq2						conserved Plasmodium protein, unknown function
OOK	PBANKA_135660	NA	berg13:2129496-2131212	0.982967	5.21169	-2.40653	2.50888	0.0274	0.0475514	yes	Not found differentially expressed by DESeq2						UDP-N-acetylglucosamine pyrophosphorylase, putative
OOK	PBANKA_060480	NA	berg06:188776-191984	44.5964	235.943	-2.40344	5.47949	5e-05	0.000159772	yes	1556.29	-2.42837	0.299407	-8.11062	5.03608e-16	1.19343e-14	eukaryotic translation initiation factor 3 subunit 8, putative
OOK	PBANKA_135720	HSP110	berg13:2171751-2174505	47.5748	251.582	-2.40276	5.47738	5e-05	0.000159772	yes	1637.18	-2.44452	0.26071	-9.37638	6.82741e-21	3.63204e-19	heat shock protein 110, putative
OOK	PBANKA_110110	NA	berg11:50362-51738	50.2329	265.37	-2.4013	5.66062	5e-05	0.000159772	yes	551.89	-2.21321	0.342193	-6.4677	9.95026e-11	1.00705e-09	Plasmodium exported protein, unknown function
OOK	PBANKA_083350	NA	berg08:1247700-1250565	0.916449	4.83392	-2.39907	2.81158	0.0066	0.0134454	yes	Not found differentially expressed by DESeq2						conserved Plasmodium protein, unknown function
OOK	PBANKA_040670	NA	berg04:258927-259599	63.5524	334.739	-2.39702	4.60798	5e-05	0.000159772	yes	228.99	-2.40261	0.409004	-5.87429	4.24663e-09	3.14964e-08	activator of Hsp90 ATPase, putative
OOK	PBANKA_113510	RPS15	berg11:1296143-1296599	571.49	3000.29	-2.3923	5.42941	5e-05	0.000159772	yes	2053.69	-2.29344	0.23389	-9.80562	1.06492e-22	7.28645e-21	40S ribosomal protein S15, putative
OOK	PBANKA_091270	NA	berg09:516965-519360	39.5876	207.795	-2.39204	5.19405	5e-05	0.000159772	yes	592.091	-2.05269	0.270085	-7.60015	2.95781e-14	5.20713e-13	3-oxo-5-alpha-steroid 4-dehydrogenase, putative
OOK	PBANKA_120690	NA	berg12:255347-257505	314.513	1647.16	-2.38878	5.23848	5e-05	0.000159772	yes	18243.8	-2.31692	0.427224	-5.4232	5.85416e-08	3.53286e-07	tubulin beta chain, putative
OOK	PBANKA_030790	NA	berg03:283047-286365	0.744022	3.89562	-2.38844	2.7781	0.0075	0.015065	yes	39.5278	-2.43638	0.642973	-3.78924	0.00015111	0.000454546	conserved Plasmodium protein, unknown function
OOK	PBANKA_123980	NA	berg12:1503735-1505679	40.8386	213.765	-2.38802	5.47731	5e-05	0.000159772	yes	825.16	-2.21819	0.254998	-8.69886	3.35231e-18	1.19747e-16	zinc finger protein, putative
OOK	PBANKA_092230	ThrRS	berg09:850435-853108	16.8505	87.8923	-2.38295	5.54938	5e-05	0.000159772	yes	563.215	-2.16511	0.268287	-8.07014	7.02192e-16	1.61671e-14	threonine--tRNA ligase, putative
OOK	PBANKA_111320	PAM16	berg11:493443-494160	7.55445	39.3199	-2.37986	2.65535	0.0081	0.0161327	yes	Not found differentially expressed by DESeq2						mitochondrial import inner membrane translocase subunit TIM16, putative
OOK	PBANKA_134920	MSRP1	berg13:1884392-1885247	86.7259	451.39	-2.37984	5.68693	5e-05	0.000159772	yes	1403.75	-2.55546	0.252281	-10.1294	4.09069e-24	3.61319e-22	MSP7-like protein
OOK	PBANKA_144550	NA	berg14:1690563-1692394	57.3769	298.537	-2.37937	5.19345	5e-05	0.000159772	yes	828.352	-2.3614	0.301951	-7.82046	5.26323e-15	1.04362e-13	conserved Plasmodium protein, unknown function
OOK	PBANKA_111860	NA	berg11:681152-683726	53.0663	276.04	-2.37901	5.45229	5e-05	0.000159772	yes	2491.06	-2.43143	0.289514	-8.39831	4.52944e-17	1.28678e-15	cell division cycle protein 48 homologue, putative
OOK	PBANKA_092440	NA	berg09:911615-912333	338.847	1760.4	-2.3772	5.52742	5e-05	0.000159772	yes	1018.02	-2.08917	0.350984	-5.95234	2.6434e-09	2.02549e-08	splicing factor, putative
OOK	PBANKA_120710	NA	berg12:262674-264112	43.7369	227.2	-2.37704	5.41229	5e-05	0.000159772	yes	1067.08	-1.88485	0.3216	-5.86086	4.60489e-09	3.40496e-08	Plasmodium exported protein, unknown function
OOK	PBANKA_140490	RPT4	berg14:200093-201275	94.0965	488.499	-2.37614	5.38204	5e-05	0.000159772	yes	1386.38	-2.30396	0.269434	-8.55111	1.21912e-17	3.94831e-16	26S protease regulatory subunit 10B, putative
OOK	PBANKA_140890	NA	berg14:343415-347585	4.02796	20.8713	-2.3734	4.73314	5e-05	0.000159772	yes	331.462	-2.37647	0.368168	-6.45484	1.08335e-10	1.08514e-09	conserved Plasmodium protein, unknown function
OOK	PBANKA_142830	NA	berg14:1048674-1053659	1.22963	6.36288	-2.37145	3.25701	0.0004	0.00109043	yes	471.427	-2.04493	0.461061	-4.43528	9.19515e-06	3.62581e-05	WD repeat-containing protein, putative
OOK	PBANKA_093420	DSK2	berg09:1275009-1276664	46.5382	240.434	-2.36916	5.39203	5e-05	0.000159772	yes	1197.58	-2.09939	0.239607	-8.7618	1.92161e-18	7.23656e-17	ubiquitin domain-containing protein DSK2, putative
OOK	PBANKA_135160	NA	berg13:1960044-1960857	2.91974	15.0686	-2.36764	2.51192	0.00695	0.0140851	yes	Not found differentially expressed by DESeq2						conserved Plasmodium protein, unknown function
OOK	PBANKA_091200	NA	berg09:476529-479604	57.5455	295.761	-2.36166	5.25103	5e-05	0.000159772	yes	1507.12	-2.14324	0.291285	-7.35787	1.86866e-13	2.93785e-12	conserved Plasmodium protein, unknown function
OOK	PBANKA_123780	MDR1	berg12:1430324-1434584	35.4268	181.501	-2.35707	5.46739	5e-05	0.000159772	yes	4295.99	-2.1545	0.205038	-10.5078	7.95171e-26	9.65735e-24	multidrug resistance protein 1, putative ABC transporter B family member 1, putative
OOK	PBANKA_082750	NADSYN	berg08:1059230-1061861	26.4303	135.341	-2.35633	5.5708	5e-05	0.000159772	yes	881.229	-4.17691	0.395391	-10.564	4.3763e-26	5.59476e-24	glutamine-dependent NAD(+) synthetase, putative
OOK	PBANKA_132440	RPL27	berg13:960102-961256	587.287	3005.32	-2.35538	5.26254	5e-05	0.000159772	yes	2211.77	-2.19048	0.255873	-8.56081	1.12074e-17	3.70378e-16	60S ribosomal protein L27, putative
OOK	PBANKA_121560	NA	berg12:560275-561558	310.923	1589.79	-2.35421	5.26425	5e-05	0.000159772	yes	2504.47	-2.359	0.193098	-12.2166	2.53506e-34	9.47332e-32	40S ribosomal protein S3A, putative
OOK	PBANKA_040710	SF3B1	berg04:267615-271425	12.178	61.8209	-2.34382	5.38256	5e-05	0.000159772	yes	645.247	-2.42077	0.24996	-9.68461	3.50538e-22	2.18322e-20	splicing factor 3B subunit 1, putative
OOK	PBANKA_122420	NA	berg12:889812-892263	53.6435	271.063	-2.33715	5.32503	5e-05	0.000159772	yes	1409.86	-2.25398	0.398441	-5.657	1.54039e-08	1.04223e-07	DnaJ protein, putative
OOK	PBANKA_062220	NA	berg06:830691-840737	13.411	67.6595	-2.33488	5.97332	5e-05	0.000159772	yes	859.881	-1.90776	0.228751	-8.33988	7.43663e-17	2.05268e-15	conserved Plasmodium protein, unknown function
OOK	PBANKA_080880	NA	berg08:412717-413626	21.0112	105.602	-2.3294	4.53125	5e-05	0.000159772	yes	194.869	-2.11225	0.328957	-6.42106	1.35331e-10	1.32548e-09	conserved Plasmodium protein, unknown function
OOK	PBANKA_113900	NA	berg11:1463108-1466468	1.35282	6.79813	-2.32917	3.13524	0.00125	0.00305096	yes	75.7208	-2.72493	0.520584	-5.23438	1.65538e-07	9.06634e-07	conserved Plasmodium protein, unknown function
OOK	PBANKA_052110	NA	berg05:767966-768387	53.4465	268.261	-2.32747	3.43591	0.0217	0.0386401	yes	77.9213	-2.99658	0.404237	-7.41294	1.23528e-13	1.98708e-12	conserved Plasmodium protein, unknown function
OOK	PBANKA_051360	ADA	berg05:523491-524583	123.004	615.669	-2.32345	5.4765	5e-05	0.000159772	yes	1097.14	-2.29951	0.271126	-8.48131	2.22676e-17	6.93436e-16	adenosine deaminase, putative
OOK	PBANKA_136568	NA	berg13:2497413-2497816	39.9603	199.888	-2.32255	3.23808	0.0002	0.000578969	yes	90.6892	-2.60031	0.354267	-7.33997	2.13648e-13	3.32661e-12	fam-c protein
OOK	PBANKA_121650	CYP19A	berg12:595586-596099	563.231	2812.25	-2.31992	5.21726	5e-05	0.000159772	yes	3460.89	-2.28496	0.304187	-7.51169	5.83679e-14	9.87984e-13	peptidyl-prolyl cis-trans isomerase, putative
OOK	PBANKA_121260	HAP2	berg12:447561-450257	4.32258	21.4678	-2.31221	3.95167	5e-05	0.000159772	yes	288.6	-1.74055	0.597132	-2.91484	0.00355868	0.00764959	male gamete fusion factor HAP2
OOK	PBANKA_091880	NA	berg09:735592-737446	18.4102	91.4114	-2.31187	4.99355	5e-05	0.000159772	yes	303.611	-2.33278	0.386217	-6.04007	1.5405e-09	1.23903e-08	RNA methyltransferase, putative
OOK	PBANKA_131670	NA	berg13:682546-685009	1.61365	8.00541	-2.31065	2.95091	0.00255	0.00576075	yes	45.5528	-2.40937	0.643872	-3.742	0.000182559	0.000538804	conserved Plasmodium protein, unknown function
OOK	PBANKA_100600	NA	berg10:261186-263048	2.28741	11.3299	-2.30835	2.84088	0.00115	0.00282736	yes	53.3199	-1.84342	0.509795	-3.61601	0.000299176	0.000837693	conserved Plasmodium protein, unknown function
OOK	PBANKA_103360	NA	berg10:1318751-1319768	6.05858	29.9892	-2.30739	3.23325	0.0002	0.000578969	yes	145.039	-1.85677	0.491319	-3.77914	0.000157369	0.00047104	tRNA-dihydrouridine synthase, putative
OOK	PBANKA_112770	NAPRT	berg11:1019177-1021247	4.66474	22.9756	-2.30023	3.78588	5e-05	0.000159772	yes	183.388	-2.07127	0.585459	-3.53786	0.000403385	0.0011003	nicotinate phosphoribosyltransferase, putative
OOK	PBANKA_070770	NA	berg07:284076-287517	43.3102	212.99	-2.29801	5.32592	5e-05	0.000159772	yes	1290.54	-2.00454	0.533455	-3.75766	0.00017151	0.000509287	conserved Plasmodium protein, unknown function
OOK	PBANKA_102350	NA	berg10:901014-902427	65.9032	323.998	-2.29756	5.29013	5e-05	0.000159772	yes	789.059	-1.72674	0.370661	-4.65855	3.18449e-06	1.40129e-05	conserved Plasmodium protein, unknown function
OOK	PBANKA_114550	NA	berg11:1679638-1683004	5.32464	26.1383	-2.29541	4.67632	5e-05	0.000159772	yes	287.138	-2.19137	0.402286	-5.44729	5.11437e-08	3.13311e-07	conserved Plasmodium protein, unknown function
OOK	PBANKA_090040	NA	berg09:17245-18518	1.38772	6.79154	-2.29102	2.01917	0.0285	0.0492041	yes	46.1076	-2.26746	0.571185	-3.96975	7.19492e-05	0.000235373	#N/A
OOK	PBANKA_130950	NA	berg13:421344-422847	115.087	563.14	-2.29077	5.40598	5e-05	0.000159772	yes	878.025	-2.21589	0.26782	-8.27379	1.29765e-16	3.46373e-15	conserved Plasmodium protein, unknown function
OOK	PBANKA_121820	CCT5	berg12:676880-678488	55.8972	272.971	-2.2879	5.30828	5e-05	0.000159772	yes	2157.01	-1.89629	0.290009	-6.53872	6.20455e-11	6.49606e-10	T-complex protein 1 subunit epsilon, putative
OOK	PBANKA_144680	CPN60	berg14:1750961-1753597	38.8493	189.657	-2.28743	5.27983	5e-05	0.000159772	yes	887.766	-2.3205	0.337846	-6.86852	6.48701e-12	7.89822e-11	60 kDa chaperonin, putative
OOK	PBANKA_136110	NA	berg13:2317422-2321742	6.07976	29.6017	-2.28359	4.89147	5e-05	0.000159772	yes	400.1	-2.19361	0.311844	-7.03432	2.00234e-12	2.61489e-11	elongation factor Tu, putative
OOK	PBANKA_040770	NA	berg04:293776-294112	2326.01	11293.4	-2.27955	4.50926	5e-05	0.000159772	yes	Not found differentially expressed by DESeq2						60S acidic ribosomal protein P2, putative
OOK	PBANKA_130640	NA	berg13:286567-289697	5.83442	28.2824	-2.27724	4.08598	5e-05	0.000159772	yes	162.136	-1.94122	0.348871	-5.56429	2.63223e-08	1.70045e-07	protein prenyltransferase alpha subunit, putative
OOK	PBANKA_130900	NA	berg13:405382-407982	22.5812	109.292	-2.275	5.19991	5e-05	0.000159772	yes	344.133	-2.00966	0.434416	-4.62611	3.72589e-06	1.61322e-05	RNA helicase, putative
OOK	PBANKA_130620	NA	berg13:276028-277523	33.216	160.517	-2.27277	5.02587	5e-05	0.000159772	yes	614.327	-2.14133	0.272838	-7.84835	4.21536e-15	8.42725e-14	tRNA binding protein, putative
OOK	PBANKA_123220	FACT-L	berg12:1222102-1225637	22.4021	108.212	-2.27216	5.40261	5e-05	0.000159772	yes	2484.75	-2.36167	0.38873	-6.07536	1.23709e-09	1.01688e-08	FACT complex subunit SPT16
OOK	PBANKA_100400	NA	berg10:193134-194950	74.1833	357.726	-2.26969	5.33725	5e-05	0.000159772	yes	508.039	-2.13484	0.234565	-9.10125	8.92978e-20	4.05429e-18	cytosolic glyoxalase II, putative
OOK	PBANKA_072260	NA	berg07:800237-801177	85.9491	412.642	-2.26333	5.2143	5e-05	0.000159772	yes	810.103	-2.65598	0.484984	-5.47643	4.3399e-08	2.68576e-07	fam-b protein
OOK	PBANKA_144110	HAD2	berg14:1503348-1504215	104.144	499.78	-2.26271	5.3299	5e-05	0.000159772	yes	1293.6	-2.00756	0.30343	-6.61624	3.68458e-11	3.96889e-10	haloacid dehalogenase-like hydrolase, putative
OOK	PBANKA_143140	NA	berg14:1137450-1140819	0.741237	3.55381	-2.26136	2.47478	0.0069	0.0139945	yes	568.142	-2.10442	0.548702	-3.83527	0.000125424	0.000386129	conserved Plasmodium protein, unknown function
OOK	PBANKA_113780	NA	berg11:1407745-1415866	4.64827	22.2638	-2.25994	5.07392	5e-05	0.000159772	yes	673.85	-2.17516	0.327221	-6.64737	2.9837e-11	3.25726e-10	conserved Plasmodium protein, unknown function
OOK	PBANKA_030060	NA	berg03:20981-23256	150.047	717.94	-2.25844	5.64567	5e-05	0.000159772	yes	3361.5	-2.11312	0.182111	-11.6035	3.95628e-31	8.00816e-29	Plasmodium exported protein, unknown function
OOK	PBANKA_101070	NA	berg10:453353-454550	4.66899	22.2623	-2.25342	3.04216	0.00195	0.00453862	yes	149.903	-2.52833	0.406186	-6.22457	4.82872e-10	4.34406e-09	queuine tRNA-ribosyltransferase, putative
OOK	PBANKA_081130	NA	berg08:494926-499506	44.9952	213.253	-2.24473	5.32432	5e-05	0.000159772	yes	1903.41	-1.86464	0.336676	-5.5384	3.05255e-08	1.93712e-07	Ran-binding protein, putative
OOK	PBANKA_000020	NA	Cap1_berg-1181g07.q1k:288-1761	10.2785	48.6835	-2.2438	3.5668	5e-05	0.000159772	yes	Not found differentially expressed by DESeq2						#N/A
OOK	PBANKA_041670	HU	berg04:637306-637983	17.6874	83.7523	-2.2434	3.51843	5e-05	0.000159772	yes	193.369	-3.55986	0.432246	-8.23572	1.78477e-16	4.61191e-15	bacterial histone-like protein, putative
OOK	PBANKA_103860	NA	berg10:1505968-1509738	4.03482	19.0792	-2.24143	3.54192	5e-05	0.000159772	yes	Not found differentially expressed by DESeq2						conserved Plasmodium protein, unknown function
OOK	PBANKA_060970	NA	berg06:384003-388359	5.802	27.3865	-2.23884	5.24777	5e-05	0.000159772	yes	164.647	-2.61411	0.327847	-7.97357	1.5416e-15	3.31376e-14	conserved Plasmodium protein, unknown function
OOK	PBANKA_093030	NA	berg09:1147493-1148292	248.65	1173.26	-2.23834	5.15547	5e-05	0.000159772	yes	1729.62	-2.73034	0.283773	-9.62158	6.48288e-22	3.93673e-20	GTP-binding nuclear protein RAN/TC4, putative
OOK	PBANKA_113720	SEC24A	berg11:1386905-1390593	42.4737	200.355	-2.23792	5.08015	5e-05	0.000159772	yes	1461.42	-1.99398	0.246604	-8.08578	6.17701e-16	1.43579e-14	protein transport protein Sec24A, putative
OOK	PBANKA_134160	NA	berg13:1617864-1620280	23.8816	112.522	-2.23624	4.83905	5e-05	0.000159772	yes	273.304	-1.65275	0.340527	-4.8535	1.21304e-06	5.68817e-06	translation initiation factor EIF-2B gamma subunit, putative
OOK	PBANKA_110090	NA	berg11:41392-43903	20.2874	95.4532	-2.23421	5.15074	5e-05	0.000159772	yes	507.17	-1.98564	0.289559	-6.85746	7.00978e-12	8.47102e-11	fam-a protein
OOK	PBANKA_021430	NA	berg02:552984-556231	15.2022	71.405	-2.23175	5.02759	5e-05	0.000159772	yes	620.181	-2.10217	0.270978	-7.75773	8.64651e-15	1.64724e-13	AP-4 complex subunit beta, putative
OOK	PBANKA_010330	NA	berg01:126074-132614	45.2409	212.456	-2.23146	5.48901	5e-05	0.000159772	yes	2489.73	-2.27714	0.250195	-9.10146	8.91285e-20	4.05429e-18	conserved Plasmodium protein, unknown function
OOK	PBANKA_071280	NA	berg07:453977-455063	54.6004	256.057	-2.22948	5.18557	5e-05	0.000159772	yes	704.301	-2.67823	0.256253	-10.4515	1.44231e-25	1.62947e-23	conserved protein, unknown function
OOK	PBANKA_082890	NA	berg08:1101919-1103044	13.8744	64.8589	-2.22488	4.58415	5e-05	0.000159772	yes	1080.74	-2.41759	0.402174	-6.0113	1.84044e-09	1.45144e-08	conserved Plasmodium protein, unknown function
OOK	PBANKA_144010	NA	berg14:1468221-1470934	16.1266	75.3573	-2.2243	5.13401	5e-05	0.000159772	yes	377.566	-1.92755	0.26239	-7.34613	2.04031e-13	3.18708e-12	conserved Plasmodium protein, unknown function
OOK	PBANKA_080890	ClpY	berg08:414296-416624	47.7549	223.127	-2.22414	5.29662	5e-05	0.000159772	yes	1091.5	-1.99781	0.215837	-9.25608	2.12069e-20	1.04064e-18	ATP-dependent protease ATPase subunit ClpY, putative
OOK	PBANKA_000520	NA	berg01_old_begin:2081-2660	43.6897	204.121	-2.22406	3.78308	5e-05	0.000159772	yes	183.42	-2.08854	0.344164	-6.06843	1.29166e-09	1.05864e-08	#N/A
OOK	PBANKA_080270	NA	berg08:143371-146625	26.2903	122.739	-2.22299	5.73844	5e-05	0.000159772	yes	642.582	-2.03341	0.275297	-7.38624	1.5104e-13	2.40575e-12	methyltransferase, putative
OOK	PBANKA_020300	NA	berg02:134160-135501	69.9615	325.742	-2.2191	5.02337	5e-05	0.000159772	yes	5093.16	-1.85298	0.439605	-4.2151	2.49665e-05	8.99091e-05	chromatin assembly factor 1 protein WD40 domain, putative
OOK	PBANKA_145710	NA	berg14:2137579-2139108	7.97524	37.0749	-2.21684	3.57638	5e-05	0.000159772	yes	103.576	-1.21117	0.325735	-3.71826	0.000200601	0.000587061	WD repeat-containing protein 82, putative
OOK	PBANKA_130910	NA	berg13:408781-410639	1.03968	4.83202	-2.21649	2.1194	0.0112	0.0214861	yes	42.2331	-1.98661	0.530793	-3.74271	0.000182046	0.000537616	mitochondrial ribosomal protein S29 precursor, putative
OOK	PBANKA_145690	NA	berg14:2133408-2134373	2309.32	10717.3	-2.21441	4.65064	5e-05	0.000159772	yes	6344.07	-1.88159	0.238313	-7.89543	2.89313e-15	5.98077e-14	translation initiation factor SUI1, putative
OOK	PBANKA_093170	CYP19C	berg09:1192757-1194071	82.7153	383.084	-2.21144	4.92619	5e-05	0.000159772	yes	404.783	-2.12027	0.30444	-6.96451	3.29558e-12	4.13693e-11	peptidyl-prolyl cis-trans isomerase, putative
OOK	PBANKA_020130	NA	berg02:73677-75048	27.9326	129.232	-2.20994	4.88596	5e-05	0.000159772	yes	304.324	-2.01084	0.319	-6.30358	2.90843e-10	2.68105e-09	lysophospholipase, putative
OOK	PBANKA_103390	NA	berg10:1344630-1345617	923.782	4270.61	-2.20882	4.61173	5e-05	0.000159772	yes	4804.92	-2.26318	0.230136	-9.83412	8.02671e-23	5.65127e-21	40S ribosomal protein S8e, putative
OOK	PBANKA_145510	NA	berg14:2091358-2092601	24.2811	112.134	-2.20732	4.5523	5e-05	0.000159772	yes	1085.43	-2.20983	0.339417	-6.51066	7.48229e-11	7.75031e-10	replication factor C subunit 4, putative
OOK	PBANKA_092120	NA	berg09:811616-811999	2056.26	9459.52	-2.20174	4.65506	5e-05	0.000159772	yes	3230.1	-1.57315	0.354857	-4.4332	9.28431e-06	3.658e-05	conserved Plasmodium protein, unknown function
OOK	PBANKA_110490	NA	berg11:186211-187858	20.1817	92.5694	-2.19748	5.05974	5e-05	0.000159772	yes	318.826	-1.98255	0.498445	-3.97747	6.96517e-05	0.000228627	UDP-N-acetyl glucosamine:UMP antiporter, putative
OOK	PBANKA_010420	NA	berg01:154509-154983	3.55674	16.3041	-2.19661	1.77253	0.01965	0.0353854	yes	64.0738	-2.71559	0.591458	-4.59135	4.40391e-06	1.8734e-05	calcium-binding protein, putative
OOK	PBANKA_083670	NA	berg08:1336775-1338691	2.68618	12.3043	-2.19554	2.62439	0.0015	0.00359338	yes	119.247	-2.13787	0.443178	-4.82395	1.40745e-06	6.52425e-06	fam-a protein
OOK	PBANKA_121890	NA	berg12:703023-703776	387.976	1776.09	-2.19466	4.97263	5e-05	0.000159772	yes	1522.2	-2.41161	0.265063	-9.09825	9.17951e-20	4.12908e-18	elongation factor 1 (EF-1), putative
OOK	PBANKA_081860	PRP43	berg08:736308-738657	3.98336	18.2271	-2.19403	3.58984	5e-05	0.000159772	yes	134.939	-1.84914	0.396744	-4.66078	3.15006e-06	1.3874e-05	pre-mRNA-splicing factor ATP-dependent RNA helicase PRP43, putative
OOK	PBANKA_135930	NA	berg13:2246314-2262619	3.71822	17.0104	-2.19373	5.21366	5e-05	0.000159772	yes	642.206	-2.21526	0.248516	-8.91398	4.92321e-19	2.00983e-17	conserved Plasmodium protein, unknown function
OOK	PBANKA_061990	NA	berg06:758549-759952	98.4381	450.208	-2.1933	5.07467	5e-05	0.000159772	yes	913.91	-2.10679	0.249956	-8.42865	3.49687e-17	1.02336e-15	GTP-binding protein, putative
OOK	PBANKA_103590	GDPD	berg10:1418532-1419912	12.6738	57.782	-2.18876	4.16494	5e-05	0.000159772	yes	587.65	-1.71059	0.377394	-4.53265	5.82487e-06	2.4165e-05	glycerophosphodiester phosphodiesterase, putative
OOK	PBANKA_070020	NA	berg07:5054-6220	4.24288	19.333	-2.18795	2.70167	0.01025	0.0198834	yes	137.264	-2.0031	0.643743	-3.11164	0.0018605	0.00430805	BIR protein PIR protein
OOK	PBANKA_145630	TIM13	berg14:2119756-2120466	122.622	558.57	-2.18752	4.07952	5e-05	0.000159772	yes	Not found differentially expressed by DESeq2						mitochondrial import inner membrane translocase subunit TIM13, putative
OOK	PBANKA_135990	NA	berg13:2274435-2276558	6.59027	30.014	-2.18723	3.39616	5e-05	0.000159772	yes	187.162	-3.39496	0.4932	-6.88355	5.83793e-12	7.14374e-11	WD repeat-containing protein 92, putative
OOK	PBANKA_121800	NA	berg12:660230-661664	10.4082	47.393	-2.18695	4.07279	5e-05	0.000159772	yes	1589.63	-2.11873	0.40184	-5.27258	1.34516e-07	7.56339e-07	nicotinamidase, putative
OOK	PBANKA_144900	NA	berg14:1847884-1850196	37.7648	171.865	-2.18616	5.1559	5e-05	0.000159772	yes	3881.32	-1.92303	0.431502	-4.4566	8.32699e-06	3.32395e-05	aspartyl protease, putative
OOK	PBANKA_136050	ECT	berg13:2296604-2298668	34.7035	156.781	-2.1756	5.0184	5e-05	0.000159772	yes	551.243	-2.25891	0.261948	-8.62352	6.49247e-18	2.20562e-16	ethanolamine-phosphate cytidylyltransferase
OOK	PBANKA_092060	NA	berg09:795828-798309	54.2941	244.838	-2.17296	5.08743	5e-05	0.000159772	yes	936.529	-2.01139	0.354629	-5.67182	1.4129e-08	9.65381e-08	conserved Plasmodium protein, unknown function
OOK	PBANKA_083570	NA	berg08:1306141-1307707	1.56242	7.04016	-2.17183	2.54383	0.0137	0.0256739	yes	25.4771	-1.5582	0.609209	-2.55775	0.0105352	0.0203418	conserved Plasmodium protein, unknown function
OOK	PBANKA_021490	NA	berg02:586195-587689	26.1719	117.847	-2.17082	4.39135	5e-05	0.000159772	yes	Not found differentially expressed by DESeq2						fam-a protein
OOK	PBANKA_140110	DOHH	berg14:47296-48328	47.9269	215.363	-2.16786	4.90135	5e-05	0.000159772	yes	360.953	-1.92598	0.285826	-6.73829	1.60258e-11	1.85807e-10	deoxyhypusine hydroxylase, putative
OOK	PBANKA_080160	NA	berg08:59738-71669	1.75109	7.85193	-2.1648	4.76309	5e-05	0.000159772	yes	252.631	-2.17375	0.32368	-6.71575	1.87107e-11	2.14379e-10	conserved Plasmodium protein, unknown function
OOK	PBANKA_090680	NA	berg09:254520-255480	2.72374	12.2115	-2.16458	1.88282	0.01865	0.0337903	yes	Not found differentially expressed by DESeq2						conserved Plasmodium protein, unknown function
OOK	PBANKA_112910	NA	berg11:1081256-1090156	1.1808	5.29306	-2.16434	3.84251	5e-05	0.000159772	yes	552.948	-1.78626	0.449898	-3.97037	7.17601e-05	0.000234913	DNA polymerase epsilon, catalytic subunit a, putative
OOK	PBANKA_100080	NA	berg10:32549-33620	92.6843	413.789	-2.1585	4.74556	5e-05	0.000159772	yes	749.271	-2.19881	0.292335	-7.52155	5.41318e-14	9.19483e-13	conserved Plasmodium protein, unknown function
OOK	PBANKA_110280	IspE	berg11:99613-101158	2.30401	10.2283	-2.15035	2.70871	0.0034	0.00743981	yes	Not found differentially expressed by DESeq2						4-diphosphocytidyl-2-C-methyl-D-erythritol kinase, putative
OOK	PBANKA_146270	THO2	berg14:2316331-2323315	17.4928	77.4288	-2.14611	5.3137	5e-05	0.000159772	yes	705.709	-1.85768	0.310618	-5.98057	2.22358e-09	1.72558e-08	THO complex subunit 2, putative
OOK	PBANKA_010890	NA	berg01:343564-344138	61.2747	271.163	-2.1458	3.9974	5e-05	0.000159772	yes	184.545	-1.44415	0.326694	-4.42049	9.84758e-06	3.85492e-05	peptidyl-tRNA hydrolase PTRHD1, putative
OOK	PBANKA_041060	NA	berg04:400004-400783	364.623	1607.93	-2.14073	4.97672	5e-05	0.000159772	yes	1429.32	-1.81146	0.265206	-6.83041	8.46743e-12	1.01567e-10	60S ribosomal protein L26, putative
OOK	PBANKA_130500	NA	berg13:238652-239345	1591.03	7010.52	-2.13956	4.83713	5e-05	0.000159772	yes	11619	-2.68533	0.35456	-7.57372	3.62692e-14	6.29271e-13	conserved Plasmodium protein, unknown function
OOK	PBANKA_140160	NA	berg14:62776-63664	74.3455	327.588	-2.13956	4.84228	5e-05	0.000159772	yes	623.113	-1.53526	0.256818	-5.978	2.25898e-09	1.75026e-08	methyltransferase-like protein, putative
OOK	PBANKA_011070	NA	berg01:406535-407240	4.69223	20.5997	-2.13428	2.41979	0.006	0.012362	yes	4.60248	-2.61371	1.1089	-2.35703	0.0184218	0.0335431	conserved Plasmodium protein, unknown function
OOK	PBANKA_142110	NA	berg14:791632-792733	35.9413	157.491	-2.13155	4.76877	5e-05	0.000159772	yes	540.908	-1.98766	0.377564	-5.26443	1.40628e-07	7.8166e-07	transcription elongation factor s-II, putative
OOK	PBANKA_135700	NA	berg13:2163181-2165737	2.4176	10.5739	-2.12886	3.07919	0.00025	0.000711981	yes	64.0228	-2.79296	0.605201	-4.61492	3.93247e-06	1.69511e-05	aminomethyltransferase, putative
OOK	PBANKA_070580	NA	berg07:222256-225640	22.5744	98.4673	-2.12496	5.24813	5e-05	0.000159772	yes	733.575	-1.76938	0.273796	-6.46241	1.03045e-10	1.03858e-09	conserved Plasmodium protein, unknown function
OOK	PBANKA_061390	NA	berg06:542221-543748	10.8675	47.3803	-2.12427	4.20706	5e-05	0.000159772	yes	137.904	-2.62228	0.565065	-4.64067	3.47288e-06	1.51584e-05	conserved Plasmodium protein, unknown function
OOK	PBANKA_082350	NA	berg08:905151-907191	31.9421	139.2	-2.12363	5.07744	5e-05	0.000159772	yes	497.276	-1.68154	0.220533	-7.62492	2.44188e-14	4.37736e-13	glutamine synthetase, putative
OOK	PBANKA_021470	NA	berg02:580120-581676	93.2721	405.398	-2.11982	4.9999	5e-05	0.000159772	yes	1671.05	-1.96367	0.308715	-6.36077	2.00742e-10	1.91217e-09	Plasmodium exported protein, unknown function
OOK	PBANKA_060320	EIF5A	berg06:129211-129697	264.425	1147.28	-2.11729	4.93878	5e-05	0.000159772	yes	992.898	-2.15522	0.288794	-7.46281	8.46933e-14	1.39e-12	eukaryotic translation initiation factor 5A, putative
OOK	PBANKA_143690	NA	berg14:1337489-1339983	7.86396	34.0729	-2.1153	4.36296	5e-05	0.000159772	yes	129.821	-1.65936	0.390184	-4.25275	2.11159e-05	7.71999e-05	FbpA domain protein, putative
OOK	PBANKA_133920	NA	berg13:1522073-1525418	5.14585	22.2763	-2.11403	3.88305	5e-05	0.000159772	yes	53.5792	-1.82991	0.442719	-4.13334	3.57522e-05	0.000123707	conserved Plasmodium protein, unknown function
OOK	PBANKA_091240	NA	berg09:497928-500456	5.66634	24.5007	-2.11233	3.78621	5e-05	0.000159772	yes	116.857	-2.35092	0.596997	-3.93791	8.21949e-05	0.00026374	conserved Plasmodium protein, unknown function
OOK	PBANKA_133300	NA	berg13:1329033-1330024	37.7543	162.986	-2.11004	3.77408	5e-05	0.000159772	yes	248.364	-2.06772	0.436186	-4.74044	2.1325e-06	9.57458e-06	conserved Plasmodium protein, unknown function
OOK	PBANKA_041800	NA	berg04:692453-699885	12.4883	53.8604	-2.10865	5.27291	5e-05	0.000159772	yes	972.087	-2.48253	0.301269	-8.24024	1.71869e-16	4.48004e-15	DEAD/DEAH box helicase, putative
OOK	PBANKA_100130	NA	berg10:54311-56814	1.55673	6.70735	-2.10722	2.54688	0.00385	0.00831714	yes	179.529	-2.16246	0.48649	-4.44503	8.78812e-06	3.47944e-05	conserved Plasmodium protein, unknown function
OOK	PBANKA_010820	NA	berg01:316588-321493	16.6288	71.6073	-2.10642	5.39484	5e-05	0.000159772	yes	527.292	-1.59105	0.303544	-5.24157	1.59219e-07	8.7588e-07	conserved Plasmodium protein, unknown function
OOK	PBANKA_041750	RPL32	berg04:667822-668543	815.259	3495.39	-2.10012	4.64947	5e-05	0.000159772	yes	2276.96	-1.91339	0.261871	-7.30663	2.73934e-13	4.2113e-12	60S ribosomal protein L32, putative
OOK	PBANKA_072230	NA	berg07:788542-789473	17.4246	74.6859	-2.09971	3.72117	5e-05	0.000159772	yes	116.617	-1.78214	0.456308	-3.90556	9.40065e-05	0.000297902	#N/A
OOK	PBANKA_090150	NA	berg09:69612-71900	2.91876	12.4633	-2.09426	2.81897	0.00075	0.00192218	yes	95.8991	-1.70308	0.42526	-4.00479	6.20714e-05	0.000206254	conserved Plasmodium protein, unknown function
OOK	PBANKA_082300	NA	berg08:886014-890650	101.223	431.076	-2.09041	4.60073	5e-05	0.000159772	yes	4028.1	-1.72532	0.243372	-7.08926	1.3483e-12	1.82453e-11	ubiquitin-like protein, putative
OOK	PBANKA_100280	SEC24B	berg10:132358-137013	22.1724	94.3529	-2.0893	4.89153	5e-05	0.000159772	yes	1238.55	-1.75474	0.235753	-7.44313	9.83282e-14	1.60834e-12	protein transport protein Sec24B, putative
OOK	PBANKA_131490	NA	berg13:609599-613712	16.2403	69.0749	-2.08858	5.02612	5e-05	0.000159772	yes	2134.56	-1.97452	0.250045	-7.89668	2.86435e-15	5.94659e-14	conserved Plasmodium protein, unknown function
OOK	PBANKA_114060	NA	berg11:1524984-1526403	278.308	1180.77	-2.08497	4.76888	5e-05	0.000159772	yes	1368.1	-1.83775	0.302465	-6.07592	1.23282e-09	1.01509e-08	DNA-directed RNA polymerase II, putative
OOK	PBANKA_101610	NA	berg10:653252-655000	8.47634	35.8807	-2.0817	3.12099	5e-05	0.000159772	yes	142.252	-1.28949	0.314768	-4.09664	4.19184e-05	0.000143307	peptide chain release factor 1, putative
OOK	PBANKA_144350	NA	berg14:1606624-1614037	41.1545	173.756	-2.07794	4.70641	5e-05	0.000159772	yes	1877.68	-1.83469	0.29715	-6.17428	6.64658e-10	5.81786e-09	WD repeat-containing protein, putative
OOK	PBANKA_142970	NA	berg14:1097355-1100041	38.5544	162.735	-2.07755	4.84129	5e-05	0.000159772	yes	1204.36	-2.16602	0.2394	-9.0477	1.46008e-19	6.27704e-18	conserved Plasmodium protein, unknown function
OOK	PBANKA_021210	NA	berg02:461286-462567	941.579	3968.61	-2.07548	4.11072	5e-05	0.000159772	yes	Not found differentially expressed by DESeq2						eukaryotic translation initiation factor 2 alpha subunit, putative
OOK	PBANKA_130300	NA	berg13:151718-159349	2.30686	9.68861	-2.07036	4.00889	5e-05	0.000159772	yes	132.549	-1.916	0.38468	-4.98077	6.33309e-07	3.13301e-06	DEAD/DEAH helicase, putative
OOK	PBANKA_141440	NA	berg14:530947-534815	4.02126	16.8755	-2.06921	4.05924	5e-05	0.000159772	yes	195.547	-2.16183	0.353365	-6.11784	9.48503e-10	8.01361e-09	exportin-1, putative
OOK	PBANKA_091340	PPM8	berg09:540710-542444	53.0275	222.213	-2.06713	4.84417	5e-05	0.000159772	yes	1023.99	-1.88209	0.392249	-4.79821	1.60086e-06	7.32298e-06	protein phosphatase PPM8
OOK	PBANKA_143200	SRP19	berg14:1154325-1154748	110.146	460.828	-2.06481	4.44432	5e-05	0.000159772	yes	275.784	-1.58355	0.344196	-4.60072	4.21028e-06	1.79575e-05	signal recognition particle subunit SRP19, putative
OOK	PBANKA_142360	NA	berg14:861714-862554	960.705	4015.82	-2.06353	4.55068	5e-05	0.000159772	yes	2854.64	-2.15701	0.220688	-9.774	1.45591e-22	9.68875e-21	40S ribosomal protein S16, putative
OOK	PBANKA_134330	NA	berg13:1696635-1697448	214.74	897.525	-2.06336	4.73789	5e-05	0.000159772	yes	1606.99	-1.83947	0.259566	-7.08672	1.37331e-12	1.85321e-11	proteasome subunit beta type-7, putative
OOK	PBANKA_040380	NA	berg04:155743-158156	29.8328	124.686	-2.06333	5.14273	5e-05	0.000159772	yes	533.177	-2.00782	0.28931	-6.94003	3.92023e-12	4.90837e-11	conserved Plasmodium membrane protein, unknown function
OOK	PBANKA_051710	NA	berg05:636704-637374	24.4664	101.86	-2.05772	2.87959	0.0002	0.000578969	yes	98.7189	-2.23534	0.429496	-5.20455	1.94466e-07	1.04852e-06	conserved Plasmodium protein, unknown function
OOK	PBANKA_011040	NA	berg01:394825-396532	6.20445	25.6492	-2.04754	3.59463	5e-05	0.000159772	yes	142.861	-1.48361	0.395276	-3.75334	0.000174491	0.000516885	eukaryotic translation initiation factor 3 subunit L, putative
OOK	PBANKA_143190	NA	berg14:1151712-1153610	20.7092	85.2703	-2.04177	4.17485	5e-05	0.000159772	yes	288.597	-2.06688	0.386512	-5.34751	8.9171e-08	5.21919e-07	glycerol-3-phosphate dehydrogenase, putative
OOK	PBANKA_133190	eIF4A	berg13:1288732-1290314	184.21	758.451	-2.0417	4.63616	5e-05	0.000159772	yes	1776.88	-1.8735	0.263768	-7.10286	1.22201e-12	1.67932e-11	eukaryotic initiation factor 4a, putative helicase 45, putative
OOK	PBANKA_135920	ALBA2	berg13:2243963-2244919	234.834	963.112	-2.03606	4.636	5e-05	0.000159772	yes	1674.83	-1.96826	0.270467	-7.27725	3.40682e-13	5.13986e-12	DNA/RNA-binding protein Alba 2, putative
OOK	PBANKA_061370	NA	berg06:534602-537377	125.63	512.922	-2.02956	4.19257	5e-05	0.000159772	yes	3721.53	-2.00465	0.359146	-5.58171	2.38168e-08	1.55305e-07	RNA-binding protein, putative
OOK	PBANKA_020280	AKLP1	berg02:128748-129354	9.54324	38.8531	-2.02548	2.57553	0.0007	0.00180456	yes	10.4541	-3.15084	0.936497	-3.3645	0.000766825	0.00195243	adenylate kinase-like protein 1, putative
OOK	PBANKA_021330	AOP	berg02:514668-515571	22.0586	89.7692	-2.02488	3.56427	5e-05	0.000159772	yes	133.438	-1.90004	0.498495	-3.81156	0.000138093	0.000420334	1-cys peroxiredoxin, putative
OOK	PBANKA_143390	AP2-MU	berg14:1213317-1215120	3.00525	12.2277	-2.02459	3.03679	0.0021	0.00485191	yes	83.3779	-1.52669	0.426209	-3.58203	0.000340939	0.00094214	AP-2 complex subunit mu, putative
OOK	PBANKA_123480	NA	berg12:1311383-1312484	661.78	2690.79	-2.02361	4.4416	5e-05	0.000159772	yes	3228.24	-1.74283	0.244368	-7.13199	9.89268e-13	1.38498e-11	40S ribosomal protein S9, putative
OOK	PBANKA_144070	UBA1	berg14:1487362-1491016	30.5546	123.904	-2.01976	5.06948	5e-05	0.000159772	yes	950.449	-1.59296	0.258284	-6.16747	6.93901e-10	6.04117e-09	ubiquitin-activating enzyme E1, putative
OOK	PBANKA_051120	MPP10	berg05:456221-458255	317.351	1284.57	-2.01713	3.95888	5e-05	0.000159772	yes	4068.41	-2.02	0.369148	-5.47206	4.44829e-08	2.74933e-07	U3 small nucleolar ribonucleoprotein protein MPP10, putative
OOK	PBANKA_130170	SF3A1	berg13:79843-81652	24.157	97.5955	-2.01438	4.54103	5e-05	0.000159772	yes	463.943	-1.8936	0.332268	-5.69901	1.20505e-08	8.32736e-08	splicing factor 3A subunit 1, putative
OOK	PBANKA_132140	UIS20	berg13:863380-867628	19.2019	77.5493	-2.01386	4.91018	5e-05	0.000159772	yes	584.148	-1.81701	0.378744	-4.79745	1.60697e-06	7.34159e-06	large ribosomal subunit nuclear export factor, putative
OOK	PBANKA_110430	CEP120	berg11:147961-149302	11.9337	48.1823	-2.01346	4.1679	5e-05	0.000159772	yes	255.501	-1.58452	0.339689	-4.66462	3.09187e-06	1.36424e-05	centrosomal protein CEP120, putative
OOK	PBANKA_061290	NA	berg06:498950-499355	8.05309	32.4757	-2.01175	2.21667	0.0139	0.0260134	yes	Not found differentially expressed by DESeq2						conserved Plasmodium protein, unknown function
OOK	PBANKA_123170	RPL2	berg12:1206604-1207539	514.913	2072.83	-2.0092	4.46207	5e-05	0.000159772	yes	Not found differentially expressed by DESeq2						60S ribosomal protein L2, putative
OOK	PBANKA_100310	PRPF8	berg10:154060-163207	11.4025	45.8871	-2.00874	4.66619	5e-05	0.000159772	yes	1456.04	-2.12457	0.247537	-8.58283	9.25642e-18	3.07998e-16	pre-mRNA-processing-splicing factor 8, putative
OOK	PBANKA_102910	NA	berg10:1147445-1147988	5.73043	23.0358	-2.00716	2.01526	0.0084	0.0166524	yes	7.33863	-3.28903	1.05806	-3.10853	0.00188021	0.0043454	conserved Plasmodium protein, unknown function
OOK	PBANKA_103940	NA	berg10:1538001-1539122	1654.1	6629.45	-2.00284	4.17424	5e-05	0.000159772	yes	4690.63	-2.15913	0.236084	-9.14556	5.93195e-20	2.74452e-18	ubiquitin-40S ribosomal protein S27a, putative
OOK	PBANKA_040870	TRAPPC4	berg04:334629-335239	16.3168	65.1916	-1.99833	2.90306	0.00215	0.00495243	yes	169.382	-1.79906	0.389883	-4.61436	3.94299e-06	1.69814e-05	trafficking protein particle complex subunit 4, putative
OOK	PBANKA_131840	NA	berg13:746247-747666	29.4488	117.556	-1.99707	4.42539	5e-05	0.000159772	yes	317.287	-3.22352	0.431433	-7.47165	7.91982e-14	1.31312e-12	6-phosphogluconate dehydrogenase, decarboxylating, putative
OOK	PBANKA_133910	NA	berg13:1520947-1521901	12.507	49.9126	-1.99667	3.49614	5e-05	0.000159772	yes	Not found differentially expressed by DESeq2						protein BCP1, putative
OOK	PBANKA_113480	NA	berg11:1284509-1286225	3.10001	12.3562	-1.99489	2.63157	0.00245	0.00556171	yes	127.631	-2.00843	0.471745	-4.25746	2.06763e-05	7.59388e-05	zinc finger protein, putative
OOK	PBANKA_031520	SNRPD2	berg03:527749-528150	215.589	859.128	-1.99459	4.2671	5e-05	0.000159772	yes	362.441	-2.48956	0.333047	-7.47511	7.71419e-14	1.28341e-12	small nuclear ribonucleoprotein Sm D2, putative
OOK	PBANKA_051000	NA	berg05:417301-417802	236.793	942.741	-1.99324	3.56555	5e-05	0.000159772	yes	600.359	-1.17004	0.346305	-3.37865	0.000728437	0.00186999	conserved Plasmodium protein, unknown function
OOK	PBANKA_144250	NA	berg14:1574010-1577220	13.4256	53.0339	-1.98193	4.54963	5e-05	0.000159772	yes	354.133	-1.83067	0.326814	-5.60155	2.12448e-08	1.3947e-07	histone acetyltransferase, putative
OOK	PBANKA_132460	NA	berg13:965044-966429	6.20705	24.5082	-1.98129	2.56613	0.0015	0.00359338	yes	59.7614	-1.36908	0.445249	-3.07486	0.00210598	0.00480322	apicoplast ribosomal protein S10 precursor, putative
OOK	PBANKA_093930	NA	berg09:1457281-1460485	1.4441	5.69183	-1.97873	2.79585	0.0066	0.0134454	yes	Not found differentially expressed by DESeq2						conserved Plasmodium protein, unknown function
OOK	PBANKA_132650	NA	berg13:1024588-1026868	1.91334	7.53911	-1.9783	2.5821	0.0058	0.0119926	yes	89.9815	-1.31074	0.492784	-2.65986	0.00781731	0.0156218	conserved Plasmodium protein, unknown function
OOK	PBANKA_124610	NA	berg12:1733289-1734731	35.5015	139.808	-1.9775	4.12532	5e-05	0.000159772	yes	274.505	-1.64675	0.388139	-4.24267	2.20874e-05	8.0556e-05	#N/A
OOK	PBANKA_102090	HRD1	berg10:828395-830241	91.4399	356.806	-1.96424	4.58999	5e-05	0.000159772	yes	919.168	-1.69705	0.25504	-6.65406	2.85124e-11	3.11966e-10	ERAD-associated E3 ubiquitin-protein ligase HRD1, putative
OOK	PBANKA_092780	NA	berg09:1062918-1065256	2.75223	10.7375	-1.96398	3.176	0.0022	0.00505355	yes	122.36	-1.22798	0.400609	-3.06529	0.00217462	0.00494352	tRNA nucleotidyltransferase, putative
OOK	PBANKA_130230	NA	berg13:121034-127532	2.70156	10.5134	-1.96036	3.70628	5e-05	0.000159772	yes	344.466	-1.60681	0.305509	-5.25944	1.44496e-07	8.00414e-07	metacaspase-like protein
OOK	PBANKA_133160	LRR14.1	berg13:1273111-1274143	4.19756	16.3341	-1.96026	2.34912	0.0185	0.0335542	yes	Not found differentially expressed by DESeq2						leucine-rich repeat protein
OOK	PBANKA_141950	NA	berg14:719598-720102	55.6297	216.073	-1.95759	2.4972	0.0016	0.00380558	yes	72.7055	-1.71688	0.503734	-3.40831	0.000653663	0.00169269	conserved protein, unknown function
OOK	PBANKA_121970	GLP3	berg12:728941-729688	3.45505	13.4004	-1.9555	2.04495	0.0217	0.0386401	yes	Not found differentially expressed by DESeq2						glutaredoxin-like protein
OOK	PBANKA_123880	NA	berg12:1467774-1471155	62.5908	242.744	-1.95541	4.3616	5e-05	0.000159772	yes	2794.69	-2.0993	0.304864	-6.88603	5.73707e-12	7.03805e-11	karyopherin beta, putative
OOK	PBANKA_135180	RPN3	berg13:1966766-1968359	91.5814	354.781	-1.9538	4.60886	5e-05	0.000159772	yes	1012.15	-1.63367	0.301587	-5.41692	6.06358e-08	3.63217e-07	26S proteasome regulatory subunit RPN3, putative
OOK	PBANKA_082340	PGK	berg08:902634-903885	129.702	501.371	-1.95068	4.52622	5e-05	0.000159772	yes	2233.57	-1.99806	0.329259	-6.06836	1.29225e-09	1.05864e-08	phosphoglycerate kinase, putative
OOK	PBANKA_133600	NA	berg13:1421428-1423255	31.0424	119.93	-1.94988	4.21202	5e-05	0.000159772	yes	216.324	-1.69316	0.345022	-4.9074	9.22925e-07	4.43918e-06	conserved Plasmodium protein, unknown function
OOK	PBANKA_083540	NA	berg08:1297903-1298788	18.4325	71.1974	-1.94957	3.1157	0.00015	0.000444344	yes	Not found differentially expressed by DESeq2						conserved Plasmodium protein, unknown function
OOK	PBANKA_120750	NA	berg12:270521-273068	5.16349	19.9418	-1.94937	3.57162	5e-05	0.000159772	yes	Not found differentially expressed by DESeq2						conserved Plasmodium protein, unknown function
OOK	PBANKA_051020	NA	berg05:425305-426547	328.569	1266.74	-1.94685	4.23071	5e-05	0.000159772	yes	2207	-1.71166	0.368552	-4.64428	3.41272e-06	1.49226e-05	conserved Plasmodium protein, unknown function
OOK	PBANKA_113410	CCT4	berg11:1259021-1261413	90.3751	347.885	-1.94461	4.52895	5e-05	0.000159772	yes	1737.46	-1.86381	0.273672	-6.81037	9.73452e-12	1.16192e-10	T-complex protein 1 subunit delta, putative
OOK	PBANKA_120190	NA	berg12:75864-76753	805.926	3100.01	-1.94355	4.34556	5e-05	0.000159772	yes	2117.67	-1.83353	0.28278	-6.48393	8.93666e-11	9.12065e-10	40S ribosomal protein S20e, putative
OOK	PBANKA_040400	NA	berg04:161168-171100	5.62641	21.6269	-1.94254	5.51397	5e-05	0.000159772	yes	418.618	-1.6782	0.311736	-5.38339	7.30942e-08	4.33039e-07	conserved Plasmodium protein, unknown function
OOK	PBANKA_143380	NA	berg14:1205490-1211913	9.30693	35.6522	-1.93761	5.01424	5e-05	0.000159772	yes	635.811	-1.92288	0.281236	-6.83725	8.07253e-12	9.70701e-11	conserved Plasmodium protein, unknown function
OOK	PBANKA_030810	NA	berg03:288217-289726	30.6711	117.244	-1.93456	4.00771	5e-05	0.000159772	yes	305.494	-2.03641	0.267944	-7.60013	2.95836e-14	5.20713e-13	ubiquinol-cytochrome-c reductase complex assembly factor 1, putative
OOK	PBANKA_091500	AMA1	berg09:605045-606716	81.5101	311.247	-1.93301	4.44284	5e-05	0.000159772	yes	1057.8	-1.8119	0.563659	-3.21453	0.00130659	0.00316264	apical membrane antigen 1
OOK	PBANKA_082160	NA	berg08:844041-845550	2.83243	10.8038	-1.93143	2.4669	0.00245	0.00556171	yes	Not found differentially expressed by DESeq2						conserved Plasmodium protein, unknown function
OOK	PBANKA_041730	NA	berg04:660441-664773	32.0891	122.187	-1.92894	4.50446	5e-05	0.000159772	yes	1015.39	-1.79392	0.273036	-6.57028	5.02216e-11	5.28088e-10	AP-4 complex subunit epsilon, putative
OOK	PBANKA_114230	NA	berg11:1570579-1573975	10.2782	39.0906	-1.92724	4.77228	5e-05	0.000159772	yes	217.35	-1.58766	0.371113	-4.2781	1.88499e-05	7.001e-05	rhoptry protein, putative
OOK	PBANKA_122640	NA	berg12:986046-988786	179.165	680.528	-1.92537	4.33153	5e-05	0.000159772	yes	2148.98	-1.69174	0.241737	-6.99826	2.59167e-12	3.32199e-11	cactin homolog, putative
OOK	PBANKA_070070	NA	berg07:23678-24507	64.8429	245.927	-1.92321	4.15947	5e-05	0.000159772	yes	420.604	-2.07646	0.287188	-7.23033	4.81829e-13	7.07168e-12	Plasmodium exported protein, unknown function
OOK	PBANKA_132560	NA	berg13:992755-995989	4.94292	18.7396	-1.92266	3.71284	5e-05	0.000159772	yes	190.666	-2.05418	0.462082	-4.44547	8.76984e-06	3.47503e-05	valine--tRNA ligase, putative
OOK	PBANKA_062110	NA	berg06:786807-787550	43.2485	163.179	-1.91573	3.42276	5e-05	0.000159772	yes	111.955	-1.88998	0.329382	-5.73794	9.58338e-09	6.73749e-08	conserved Plasmodium protein, unknown function
OOK	PBANKA_131900	NA	berg13:763129-765238	118.074	443.877	-1.91047	4.38125	5e-05	0.000159772	yes	4599.79	-1.6726	0.287195	-5.82393	5.74796e-09	4.18645e-08	conserved Plasmodium protein, unknown function
OOK	PBANKA_080190	NA	berg08:94885-98230	19.5647	73.4377	-1.90827	4.56598	5e-05	0.000159772	yes	408.468	-1.54982	0.292679	-5.29529	1.18825e-07	6.7436e-07	methyltransferase, putative
OOK	PBANKA_133140	NA	berg13:1258767-1266639	60.1014	225.589	-1.90822	4.1227	5e-05	0.000159772	yes	4086.27	-1.78345	0.288957	-6.17204	6.74135e-10	5.89019e-09	conserved Plasmodium protein, unknown function
OOK	PBANKA_040930	NA	berg04:348310-351622	102.301	383.649	-1.90696	4.15489	5e-05	0.000159772	yes	2182.01	-1.69981	0.277908	-6.11646	9.56791e-10	8.0696e-09	phosphatidylinositol 3- and 4-kinase, putative
OOK	PBANKA_062350	NA	berg06:913400-915178	60.8245	227.752	-1.90474	4.47977	5e-05	0.000159772	yes	548.922	-1.68987	0.274424	-6.15789	7.37202e-10	6.33863e-09	fam-a protein
OOK	PBANKA_092490	NA	berg09:928778-930589	53.4445	199.992	-1.90382	4.42948	5e-05	0.000159772	yes	961.03	-1.72595	0.240135	-7.18741	6.60322e-13	9.49067e-12	translation elongation factor EF-1, subunit alpha, putative
OOK	PBANKA_030910	NA	berg03:317710-319195	61.0131	228.191	-1.90305	4.43063	5e-05	0.000159772	yes	795.886	-1.89143	0.198302	-9.53815	1.45408e-21	8.61453e-20	peptide chain release factor subunit 1, putative
OOK	PBANKA_072170	NA	berg07:754127-755284	880.658	3286	-1.89968	3.71001	5e-05	0.000159772	yes	Not found differentially expressed by DESeq2						ran binding protein 1, putative
OOK	PBANKA_081100	SNRPD3	berg08:484263-485004	266.477	993.736	-1.89885	4.23199	5e-05	0.000159772	yes	640.255	-2.08365	0.311209	-6.69533	2.15191e-11	2.42552e-10	small nuclear ribonucleoprotein Sm D3, putative
OOK	PBANKA_113500	NA	berg11:1291845-1292307	14.8935	55.5181	-1.89828	2.39966	0.00455	0.00965593	yes	Not found differentially expressed by DESeq2						HVA22-like protein, putative
OOK	PBANKA_093710	VPS35	berg09:1366461-1369433	6.80041	25.2443	-1.89227	3.85603	5e-05	0.000159772	yes	302.879	-1.56109	0.296743	-5.26075	1.43471e-07	7.95642e-07	vacuolar protein sorting-associated protein 35, putative
OOK	PBANKA_101000	NA	berg10:414101-414860	179.968	665.515	-1.88673	4.37853	5e-05	0.000159772	yes	933.696	-2.21605	0.207984	-10.6549	1.65407e-26	2.23207e-24	mitochondrial acidic protein MAM33, putative
OOK	PBANKA_103060	NA	berg10:1199473-1200460	42.0845	155.552	-1.88604	4.18743	5e-05	0.000159772	yes	1361.42	-1.67091	0.384578	-4.3448	1.39405e-05	5.30703e-05	p1/s1 nuclease, putative
OOK	PBANKA_070460	NA	berg07:190571-193151	4.83155	17.8354	-1.88419	3.44717	0.00015	0.000444344	yes	186.101	-1.81663	0.509638	-3.56455	0.000364474	0.00100205	conserved Plasmodium protein, unknown function
OOK	PBANKA_123180	NA	berg12:1209070-1209860	463.526	1706.34	-1.88018	4.35507	5e-05	0.000159772	yes	1972.83	-1.82475	0.243541	-7.49257	6.75381e-14	1.12749e-12	60S ribosomal protein L12, putative
OOK	PBANKA_132930	NA	berg13:1175943-1177217	668.947	2461.44	-1.87954	4.09334	5e-05	0.000159772	yes	3088.08	-1.68185	0.241084	-6.97621	3.0326e-12	3.83655e-11	40S ribosomal protein S3, putative
OOK	PBANKA_100850	PTEX150	berg10:348050-350810	171.327	629.382	-1.87718	3.97768	5e-05	0.000159772	yes	3967.65	-1.89031	0.358229	-5.27683	1.31441e-07	7.40766e-07	translocon component PTEX150
OOK	PBANKA_132970	RPN2	berg13:1197210-1201087	66.91	245.238	-1.87389	4.27129	5e-05	0.000159772	yes	2543.89	-1.71195	0.232234	-7.37165	1.68533e-13	2.66688e-12	26S proteasome regulatory subunit RPN2, putative
OOK	PBANKA_103960	RPN6	berg10:1543653-1545522	19.4505	71.2864	-1.87382	4.40238	5e-05	0.000159772	yes	487.71	-1.319	0.249176	-5.29345	1.20027e-07	6.80388e-07	26S proteasome regulatory subunit RPN6, putative
OOK	PBANKA_132040	NA	berg13:822563-824648	29.2602	107.235	-1.87376	4.4987	5e-05	0.000159772	yes	677.632	-1.69608	0.243516	-6.96495	3.28511e-12	4.13447e-11	conserved Plasmodium protein, unknown function
OOK	PBANKA_143980	SF3B6	berg14:1456018-1456529	117.724	431.151	-1.87278	3.88235	5e-05	0.000159772	yes	184.292	-2.32145	0.365994	-6.34286	2.2554e-10	2.13166e-09	splicing factor 3B subunit 6, putative
OOK	PBANKA_130240	NA	berg13:128358-131172	28.1488	102.911	-1.87025	4.44136	5e-05	0.000159772	yes	654.448	-1.77113	0.293716	-6.03008	1.63881e-09	1.31159e-08	cleavage and polyadenylation specificity factor, putative
OOK	PBANKA_061860	NA	berg06:725299-726007	116.7	425.988	-1.86802	4.57028	5e-05	0.000159772	yes	730.178	-1.26342	0.272713	-4.63279	3.60763e-06	1.56621e-05	conserved Plasmodium protein, unknown function
OOK	PBANKA_083560	PKAc	berg08:1303614-1305434	21.5515	78.6613	-1.86787	3.71071	5e-05	0.000159772	yes	382.229	-1.61061	0.337082	-4.7781	1.76959e-06	8.04932e-06	cAMP-dependent protein kinase catalytic subunit
OOK	PBANKA_020500	NA	berg02:187008-187527	990.636	3614.26	-1.86727	3.85326	5e-05	0.000159772	yes	2996.36	-1.81285	0.352781	-5.13873	2.76595e-07	1.46054e-06	conserved Plasmodium protein, unknown function
OOK	PBANKA_052430	NA	berg05:898720-899905	458.194	1671.65	-1.86724	4.06873	5e-05	0.000159772	yes	4117.83	-1.66791	0.313036	-5.32816	9.92111e-08	5.76516e-07	tryptophan/threonine-rich antigen, putative
OOK	PBANKA_135500	NA	berg13:2064557-2065716	87.609	319.445	-1.86642	4.32855	5e-05	0.000159772	yes	594.138	-2.30289	0.318421	-7.23221	4.7519e-13	6.99537e-12	vacuolar ATP synthase subunit d, putative
OOK	PBANKA_060380	SEPSECS	berg06:144204-146397	6.94947	25.2864	-1.86339	3.32159	5e-05	0.000159772	yes	80.8767	-1.68855	0.459096	-3.678	0.000235071	0.000676125	O-phosphoseryl-tRNA(Sec) selenium transferase, putative
OOK	PBANKA_101130	NA	berg10:479334-479946	56.2593	204.695	-1.86331	2.81506	0.00015	0.000444344	yes	169.611	-2.77938	0.330861	-8.40046	4.44736e-17	1.2709e-15	microsomal signal peptidase protein, putative
OOK	PBANKA_134990	NA	berg13:1905907-1907506	32.8465	119.141	-1.85885	4.44864	5e-05	0.000159772	yes	625.272	-2.35524	0.329657	-7.14453	9.03029e-13	1.26789e-11	conserved Plasmodium protein, unknown function
OOK	PBANKA_141710	NA	berg14:628732-630457	7.20041	26.1085	-1.85837	3.25101	5e-05	0.000159772	yes	287.812	-1.57514	0.339753	-4.63613	3.54999e-06	1.54394e-05	conserved Plasmodium protein, unknown function
OOK	PBANKA_031500	NA	berg03:523210-524725	12.267	44.4759	-1.85824	3.12164	5e-05	0.000159772	yes	103.71	-1.84455	0.507234	-3.63648	0.000276388	0.000779729	apicoplast RNA methyltransferase precursor, putative
OOK	PBANKA_091380	RPA2	berg09:551620-556133	7.28257	26.3956	-1.85778	4.08029	5e-05	0.000159772	yes	331.928	-1.59066	0.265786	-5.98474	2.16736e-09	1.68735e-08	DNA-directed RNA polymerase I subunit RPA2, putative
OOK	PBANKA_050700	GcpE	berg05:300148-302608	5.37416	19.4771	-1.85767	3.32439	5e-05	0.000159772	yes	346.384	-1.6192	0.285564	-5.67021	1.42625e-08	9.70408e-08	4-hydroxy-3-methylbut-2-en-1-yl diphosphate synthase, putative
OOK	PBANKA_132980	AP2-Sp	berg13:1202576-1205408	18.2521	66.1165	-1.85695	4.29569	5e-05	0.000159772	yes	401.432	-1.50338	0.25412	-5.91605	3.2976e-09	2.48368e-08	transcription factor with AP2 domain(s)
OOK	PBANKA_145640	NA	berg14:2122129-2123107	21.1731	76.6832	-1.85668	3.66694	5e-05	0.000159772	yes	Not found differentially expressed by DESeq2						SNARE protein, putative
OOK	PBANKA_101060	CAM	berg10:451947-452695	684.13	2476.16	-1.85576	4.00284	5e-05	0.000159772	yes	2581.79	-1.90267	0.288469	-6.59577	4.23067e-11	4.47769e-10	calmodulin, putative
OOK	PBANKA_140140	NA	berg14:58620-61005	3.48693	12.6144	-1.85504	2.94796	0.0002	0.000578969	yes	101.063	-1.5577	0.37504	-4.15344	3.27517e-05	0.000114532	conserved Plasmodium protein, unknown function
OOK	PBANKA_121000	NA	berg12:344580-346221	4.57099	16.429	-1.84566	2.96302	0.0014	0.0033767	yes	Not found differentially expressed by DESeq2						conserved Plasmodium protein, unknown function
OOK	PBANKA_052070	NA	berg05:754843-760050	7.38227	26.4974	-1.84372	3.50639	5e-05	0.000159772	yes	935.324	-1.55668	0.368465	-4.22479	2.39167e-05	8.65778e-05	conserved Plasmodium protein, unknown function
OOK	PBANKA_080750	NA	berg08:345959-354213	20.5175	73.5944	-1.84274	4.86745	5e-05	0.000159772	yes	1082.51	-1.61319	0.24451	-6.59763	4.17778e-11	4.43137e-10	conserved Plasmodium protein, unknown function
OOK	PBANKA_114410	ABCE1	berg11:1625768-1627817	27.9848	100.287	-1.84142	4.31491	5e-05	0.000159772	yes	514.562	-1.77771	0.243527	-7.29986	2.88062e-13	4.40064e-12	ABC transporter E family member 1, putative
OOK	PBANKA_112070	NA	berg11:752456-753241	594.426	2129.47	-1.84093	4.08767	5e-05	0.000159772	yes	2198.29	-1.8338	0.243209	-7.54	4.69962e-14	8.09601e-13	nascent polypeptide associated complex alpha chain, putative
OOK	PBANKA_135510	NA	berg13:2067721-2068654	384.231	1370.63	-1.83479	4.06103	5e-05	0.000159772	yes	3335.52	-1.70296	0.217804	-7.8188	5.33294e-15	1.05315e-13	40S ribosomal protein S6, putative
OOK	PBANKA_140760	NA	berg14:304483-305633	1539.4	5487.09	-1.83367	3.98135	5e-05	0.000159772	yes	4842.35	-1.70808	0.254251	-6.7181	1.84114e-11	2.11448e-10	60S ribosomal protein L24, putative
OOK	PBANKA_090390	NA	berg09:174479-177419	1.45891	5.19257	-1.83156	2.34275	0.00945	0.0184774	yes	100.48	-1.5799	0.495335	-3.18955	0.00142495	0.00340502	coatomer subunit gamma, putative
OOK	PBANKA_121900	NA	berg12:704615-706973	190.592	676.207	-1.82698	3.79294	5e-05	0.000159772	yes	2800.27	-1.69121	0.28029	-6.03377	1.60174e-09	1.28403e-08	heat shock protein 90, putative
OOK	PBANKA_051880	NA	berg05:686337-689520	6.05967	21.4586	-1.82424	3.66631	5e-05	0.000159772	yes	119.181	-1.6411	0.465302	-3.52696	0.000420363	0.00114015	tRNA pseudouridine synthase D, putative
OOK	PBANKA_051870	NA	berg05:682837-685534	30.5444	108.075	-1.82306	4.29193	5e-05	0.000159772	yes	978.566	-2.02693	0.255851	-7.92233	2.33097e-15	4.90211e-14	methionine--tRNA ligase, putative
OOK	PBANKA_090960	ApiAP2	berg09:370560-377641	21.6452	76.4537	-1.82054	4.2535	5e-05	0.000159772	yes	1465.29	-1.74363	0.272458	-6.39963	1.55755e-10	1.51029e-09	transcription factor with AP2 domain(s), putative
OOK	PBANKA_070570	NA	berg07:218837-221945	4.40158	15.5387	-1.81977	3.76993	0.0002	0.000578969	yes	Not found differentially expressed by DESeq2						conserved Plasmodium protein, unknown function
OOK	PBANKA_142530	NA	berg14:914036-917180	8.20493	28.9075	-1.81688	3.07247	0.0002	0.000578969	yes	69.6182	-1.3169	0.501916	-2.62374	0.00869699	0.0172098	trypsin-like serine protease, putative
OOK	PBANKA_093590	NA	berg09:1339013-1341290	3.23859	11.4085	-1.81668	2.90011	0.0013	0.00316049	yes	Not found differentially expressed by DESeq2						conserved Plasmodium protein, unknown function
OOK	PBANKA_051190	RPL3	berg05:473497-474658	213.508	749.885	-1.81238	4.13415	5e-05	0.000159772	yes	2456.44	-1.78014	0.245936	-7.23823	4.54592e-13	6.75354e-12	60S ribosomal protein L3, putative
OOK	PBANKA_061770	NA	berg06:693164-693708	63.5169	223.077	-1.81233	3.25484	5e-05	0.000159772	yes	152.404	-1.3808	0.466374	-2.96072	0.00306925	0.00671942	conserved Plasmodium protein, unknown function
OOK	PBANKA_121400	NA	berg12:508278-510311	66.1075	231.998	-1.81123	4.23681	5e-05	0.000159772	yes	1229.67	-1.8294	0.199048	-9.19072	3.90221e-20	1.84048e-18	heat shock protein 60, putative
OOK	PBANKA_143250	NA	berg14:1170653-1173242	39.7302	139.192	-1.80877	4.29811	5e-05	0.000159772	yes	800.628	-1.59195	0.275595	-5.7764	7.63179e-09	5.48451e-08	DNA-binding chaperone, putative
OOK	PBANKA_114570	NA	berg11:1687795-1688868	22.3214	78.008	-1.80519	2.87062	0.00045	0.00121259	yes	355.642	-1.58252	0.286116	-5.53106	3.18307e-08	2.00823e-07	U2 small nuclear ribonucleoprotein A', putative
OOK	PBANKA_112850	NA	berg11:1045768-1065008	9.23983	32.2889	-1.8051	4.39716	5e-05	0.000159772	yes	1122.93	-1.52303	0.265883	-5.7282	1.01499e-08	7.12546e-08	SET domain protein, putative
OOK	PBANKA_131560	TSR1	berg13:639651-642609	20.1408	70.2745	-1.80288	4.24375	5e-05	0.000159772	yes	503.618	-1.72305	0.375315	-4.59094	4.41253e-06	1.87542e-05	ribosome biogenesis protein TSR1, putative
OOK	PBANKA_100860	NA	berg10:354575-359831	5.13254	17.8733	-1.80006	3.78517	5e-05	0.000159772	yes	319.179	-1.4708	0.360703	-4.07759	4.55055e-05	0.000154375	conserved Plasmodium protein, unknown function
OOK	PBANKA_081610	UBC9	berg08:657037-657941	91.7752	319.421	-1.79929	3.94101	5e-05	0.000159772	yes	396.933	-1.94682	0.252531	-7.70922	1.26587e-14	2.34901e-13	SUMO-conjugating enzyme UBC9, putative
OOK	PBANKA_120660	NA	berg12:242902-244631	120.547	419.549	-1.79924	4.18059	5e-05	0.000159772	yes	2328.87	-1.72599	0.203006	-8.50217	1.86078e-17	5.86992e-16	26S protease regulatory subunit 4, putative
OOK	PBANKA_134900	MSRP2	berg13:1879669-1880695	63.6649	220.593	-1.79281	4.96643	5e-05	0.000159772	yes	1059.82	-2.17058	0.444801	-4.87989	1.06147e-06	5.03576e-06	MSP7-like protein
OOK	PBANKA_082460	NA	berg08:945223-946353	3.34489	11.5845	-1.79216	1.94491	0.02485	0.0436011	yes	103.662	-2.01019	0.640179	-3.14005	0.00168918	0.00395146	conserved protein, unknown function
OOK	PBANKA_000480	NA	Cap1_berg-866g07.q1c:2674-5537	4.94321	17.0998	-1.79046	3.3215	5e-05	0.000159772	yes	367.671	-1.55832	0.449803	-3.46445	0.000531321	0.00141201	#N/A
OOK	PBANKA_113560	DIS3	berg11:1317422-1320476	9.00144	31.1185	-1.78955	3.80544	5e-05	0.000159772	yes	294.87	-2.15366	0.392152	-5.49189	3.97647e-08	2.4798e-07	exosome complex exonuclease RRP44, putative
OOK	PBANKA_143480	NA	berg14:1258696-1263544	10.0879	34.8505	-1.78855	4.08363	5e-05	0.000159772	yes	1504.71	-1.77839	0.254263	-6.99427	2.66641e-12	3.39984e-11	aminophospholipid-transporting P-ATPase, putative
OOK	PBANKA_051720	HAD1	berg05:638141-639032	39.946	137.674	-1.78514	3.79462	5e-05	0.000159772	yes	262.467	-2.4361	0.360046	-6.76608	1.32323e-11	1.5534e-10	haloacid dehalogenase-like hydrolase, putative
OOK	PBANKA_123210	SR1	berg12:1217252-1218393	176.691	608.21	-1.78334	4.50627	5e-05	0.000159772	yes	1463.61	-1.82075	0.272709	-6.67653	2.44663e-11	2.72609e-10	serine/arginine-rich splicing factor 1, putative
OOK	PBANKA_101970	NA	berg10:782971-786502	137.427	472.879	-1.78281	3.99522	5e-05	0.000159772	yes	2884.45	-1.56582	0.264986	-5.90909	3.44001e-09	2.57895e-08	conserved Plasmodium protein, unknown function
OOK	PBANKA_100140	NA	berg10:61837-64660	42.8794	147.527	-1.78263	4.17009	5e-05	0.000159772	yes	1982.09	-1.76579	0.318731	-5.54005	3.02377e-08	1.92523e-07	splicing factor, putative
OOK	PBANKA_132710	NA	berg13:1067508-1072444	14.2826	49.0642	-1.78041	3.99939	5e-05	0.000159772	yes	399.565	-1.65128	0.366586	-4.50449	6.65325e-06	2.71381e-05	conserved Plasmodium protein, unknown function
OOK	PBANKA_100770	PPM1	berg10:322091-325089	22.0172	75.603	-1.77981	4.14147	5e-05	0.000159772	yes	1123.71	-1.64682	0.296564	-5.55299	2.8083e-08	1.7951e-07	protein phosphatase PPM1
OOK	PBANKA_040680	PRPF19	berg04:260779-262279	16.4214	56.3258	-1.77822	3.70373	5e-05	0.000159772	yes	310.965	-2.02502	0.304185	-6.65719	2.79119e-11	3.06779e-10	pre-mRNA-processing factor 19, putative
OOK	PBANKA_130720	LSM5	berg13:331128-331753	134.36	460.661	-1.7776	3.47111	5e-05	0.000159772	yes	216.615	-1.59391	0.353768	-4.50553	6.62062e-06	2.70277e-05	U6 snRNA-associated Sm-like protein LSm5, putative
OOK	PBANKA_123960	NA	berg12:1491235-1493730	3.2156	11.0105	-1.77572	2.637	0.00605	0.0124553	yes	Not found differentially expressed by DESeq2						ubiquitin fusion degradation protein UFD1, putative
OOK	PBANKA_081060	NA	berg08:466634-470516	15.479	52.9438	-1.77415	3.99536	5e-05	0.000159772	yes	849.085	-1.80405	0.346611	-5.20484	1.94167e-07	1.04852e-06	exoribonuclease, putative
OOK	PBANKA_093630	NA	berg09:1349319-1350225	8.85488	30.2858	-1.7741	2.5864	0.001	0.00249004	yes	Not found differentially expressed by DESeq2						syntaxin, putative
OOK	PBANKA_052440	NA	berg05:901819-903030	18.804	64.1614	-1.77067	3.30381	5e-05	0.000159772	yes	172.818	-1.69114	0.322553	-5.24299	1.57998e-07	8.70243e-07	conserved Plasmodium protein, unknown function
OOK	PBANKA_130150	NA	berg13:73345-75861	2.10641	7.1816	-1.76952	2.18281	0.0024	0.00545889	yes	97.8961	-1.54321	0.442909	-3.48426	0.000493501	0.00131727	protein kinase, putative
OOK	PBANKA_124620	NA	berg12:1738557-1739004	69.5767	237.029	-1.76839	3.3217	5e-05	0.000159772	yes	352.796	-1.52364	0.41546	-3.66736	0.000245063	0.000701957	fam-b protein
OOK	PBANKA_141750	NA	berg14:643850-645800	12.3135	41.8025	-1.76334	3.72773	5e-05	0.000159772	yes	243.636	-1.69126	0.406794	-4.15752	3.21716e-05	0.000112845	conserved Plasmodium protein, unknown function
OOK	PBANKA_080400	RPL37	berg08:199385-199664	858.882	2915.5	-1.76321	4.07234	5e-05	0.000159772	yes	1901.5	-2.31501	0.247781	-9.34298	9.3663e-21	4.78963e-19	60S ribosomal protein L37, putative
OOK	PBANKA_142790	NA	berg14:1034947-1035262	24.7433	83.9427	-1.76237	2.17104	0.0064	0.0130894	yes	Not found differentially expressed by DESeq2						histone acetyltransferase subunit NuA4, putative
OOK	PBANKA_142610	NA	berg14:950503-952863	14.4176	48.8224	-1.75971	3.6643	5e-05	0.000159772	yes	328.151	-1.71935	0.305917	-5.62031	1.90615e-08	1.26159e-07	conserved protein, unknown function
OOK	PBANKA_072020	NA	berg07:704200-707374	19.2742	65.1271	-1.75658	4.41855	5e-05	0.000159772	yes	422.99	-1.35587	0.316813	-4.27971	1.87141e-05	6.95585e-05	conserved Plasmodium protein, unknown function
OOK	PBANKA_142500	NA	berg14:903877-906409	16.7828	56.6843	-1.75597	3.96385	5e-05	0.000159772	yes	460.05	-1.88893	0.267279	-7.06723	1.58054e-12	2.09789e-11	RNA-binding protein, putative
OOK	PBANKA_145740	NA	berg14:2152221-2156386	6.26238	21.1372	-1.755	3.72269	5e-05	0.000159772	yes	322.105	-2.20476	0.333745	-6.60611	3.94552e-11	4.21261e-10	N-alpha-acetyltransferase 15, NatA auxiliary subunit, putative
OOK	PBANKA_133380	NA	berg13:1349940-1351128	93.6892	315.226	-1.75043	3.9572	5e-05	0.000159772	yes	597.666	-1.54238	0.33671	-4.58074	4.63341e-06	1.96243e-05	RAP protein, putative
OOK	PBANKA_130680	SEC7	berg13:310736-319727	4.11051	13.7427	-1.74128	3.97358	5e-05	0.000159772	yes	420.913	-1.98616	0.277556	-7.15589	8.31303e-13	1.17057e-11	protein transport protein SEC7, putative
OOK	PBANKA_120770	NA	berg12:276908-277913	64.8125	216.344	-1.73898	4.06497	5e-05	0.000159772	yes	466.306	-1.37055	0.307893	-4.45138	8.5319e-06	3.40295e-05	zinc finger protein, putative
OOK	PBANKA_111250	NA	berg11:471571-475732	4.1358	13.7869	-1.73706	3.28482	5e-05	0.000159772	yes	82.7031	-2.65364	0.479144	-5.53829	3.05441e-08	1.93712e-07	conserved Plasmodium protein, unknown function
OOK	PBANKA_111750	NA	berg11:638180-638796	1504.27	5008.62	-1.73535	3.71671	5e-05	0.000159772	yes	4775.95	-1.85742	0.299129	-6.20943	5.31767e-10	4.7575e-09	ribosomal protein L27a, putative
OOK	PBANKA_080710	NA	berg08:338210-339401	11.8465	39.4199	-1.73446	3.09844	0.0001	0.000305856	yes	116.765	-1.54751	0.362393	-4.27025	1.95258e-05	7.22086e-05	stomatin-like protein
OOK	PBANKA_144310	NA	berg14:1591748-1595176	4.55882	15.1289	-1.73057	3.38055	5e-05	0.000159772	yes	146.74	-1.90484	0.435553	-4.37338	1.22336e-05	4.70179e-05	conserved Plasmodium protein, unknown function
OOK	PBANKA_110086	NA	berg11:37697-38118	371.02	1229.4	-1.72839	3.8276	5e-05	0.000159772	yes	929.487	-1.65529	0.426205	-3.88378	0.000102844	0.000322542	fam-c protein
OOK	PBANKA_030730	NA	berg03:260100-260915	32.5968	108.005	-1.72829	2.91229	0.0024	0.00545889	yes	Not found differentially expressed by DESeq2						50S ribosomal protein L33, putative
OOK	PBANKA_103510	NOP1	berg10:1389558-1390826	164.377	544.581	-1.72814	4.25609	5e-05	0.000159772	yes	1450.26	-1.88272	0.303254	-6.20841	5.35234e-10	4.77972e-09	fibrillarin, putative
OOK	PBANKA_102550	NA	berg10:1003158-1015934	14.0364	46.4413	-1.72623	4.10475	5e-05	0.000159772	yes	1390.06	-1.45772	0.315985	-4.61326	3.9641e-06	1.70572e-05	NOT family protein, putative
OOK	PBANKA_136420	NA	berg13:2428406-2429747	1152.81	3812.37	-1.72553	3.68528	5e-05	0.000159772	yes	4267.81	-1.82367	0.221897	-8.21856	2.05961e-16	5.23852e-15	60S ribosomal protein L17, putative
OOK	PBANKA_070060	NA	berg07:21523-22376	51.3323	169.593	-1.72413	3.68479	5e-05	0.000159772	yes	306.995	-2.17182	0.260031	-8.35214	6.70362e-17	1.86092e-15	Plasmodium exported protein, unknown function
OOK	PBANKA_112620	DJ1	berg11:939900-941016	261.122	859.009	-1.71795	3.99551	5e-05	0.000159772	yes	1329.95	-1.62551	0.273364	-5.9463	2.74268e-09	2.09496e-08	protein DJ-1, putative
OOK	PBANKA_140180	NA	berg14:66724-67738	14.9854	49.2969	-1.71794	3.15747	5e-05	0.000159772	yes	112.943	-1.34263	0.368555	-3.64294	0.000269537	0.000763951	conserved Plasmodium protein, unknown function
OOK	PBANKA_101190	NOP10	berg10:516750-517158	595.464	1954.75	-1.7149	3.06675	0.00045	0.00121259	yes	Not found differentially expressed by DESeq2						H/ACA ribonucleoprotein complex subunit 3, putative
OOK	PBANKA_123100	NA	berg12:1175826-1176550	502.047	1647.99	-1.71481	4.20996	5e-05	0.000159772	yes	1877.07	-2.0141	0.317602	-6.3416	2.27398e-10	2.1386e-09	40S ribosomal protein S11, putative
OOK	PBANKA_144540	SEC13	berg14:1686980-1689130	85.0519	279.095	-1.71434	3.99777	5e-05	0.000159772	yes	1518.92	-1.62381	0.232955	-6.97047	3.15879e-12	3.98582e-11	protein transport protein SEC13, putative
OOK	PBANKA_133260	NA	berg13:1307560-1309669	9.28416	30.4446	-1.71334	3.6159	5e-05	0.000159772	yes	171.019	-1.97942	0.414723	-4.77287	1.81615e-06	8.23026e-06	conserved Plasmodium protein, unknown function
OOK	PBANKA_143580	NA	berg14:1296675-1298177	7.71919	25.2223	-1.70818	2.54832	0.001	0.00249004	yes	199.996	-1.52602	0.457891	-3.33271	0.000860053	0.00216036	conserved Plasmodium protein, unknown function
OOK	PBANKA_091470	NA	berg09:596936-599061	12.9332	42.1656	-1.70499	3.51882	5e-05	0.000159772	yes	Not found differentially expressed by DESeq2						conserved Plasmodium protein, unknown function
OOK	PBANKA_124600	NA	berg12:1731554-1732417	24.579	80.0278	-1.70308	3.11469	5e-05	0.000159772	yes	266.562	-1.8253	0.457075	-3.99345	6.51191e-05	0.000215203	#N/A
OOK	PBANKA_132680	NA	berg13:1051018-1052497	12.6384	41.1424	-1.70281	3.03971	5e-05	0.000159772	yes	360.56	-1.65892	0.503353	-3.29574	0.000981644	0.00243432	replication factor C3, putative
OOK	PBANKA_020320	NA	berg02:142679-146136	18.6042	60.5398	-1.70226	4.38991	5e-05	0.000159772	yes	457.074	-1.70126	0.290645	-5.85339	4.81666e-09	3.54535e-08	bromodomain protein, putative
OOK	PBANKA_145380	NA	berg14:2022613-2023243	21.1296	68.6516	-1.70003	2.98252	0.00025	0.000711981	yes	Not found differentially expressed by DESeq2						conserved Plasmodium protein, unknown function
OOK	PBANKA_130110	NA	berg13:60112-64357	2.80078	9.08996	-1.69844	3.02763	0.0002	0.000578969	yes	104.657	-1.3542	0.363408	-3.7264	0.000194231	0.000569447	conserved Plasmodium protein, unknown function
OOK	PBANKA_140070	NA	berg14:29561-30244	2174.81	7058.28	-1.69842	3.44668	5e-05	0.000159772	yes	5798.13	-1.58918	0.230162	-6.90463	5.03341e-12	6.19046e-11	Plasmodium exported protein, unknown function
OOK	PBANKA_101180	NA	berg10:512726-516130	21.3787	69.3687	-1.69811	4.34786	5e-05	0.000159772	yes	302.91	-1.47177	0.242187	-6.077	1.2245e-09	1.00995e-08	conserved Plasmodium protein, unknown function
OOK	PBANKA_112060	NA	berg11:745578-750588	12.534	40.596	-1.69549	4.29198	5e-05	0.000159772	yes	330.361	-1.17231	0.29933	-3.91645	8.98626e-05	0.000286919	conserved Plasmodium protein, unknown function
OOK	PBANKA_113300	NA	berg11:1216347-1217675	22.2565	72.0834	-1.69544	2.95383	0.0003	0.000840423	yes	143.808	-2.19661	0.405604	-5.41565	6.1067e-08	3.65349e-07	DnaJ protein, putative
OOK	PBANKA_135940	NA	berg13:2263591-2265274	37.1746	120.251	-1.69366	3.92322	5e-05	0.000159772	yes	318.897	-1.85424	0.247023	-7.50634	6.0804e-14	1.01857e-12	conserved Plasmodium protein, unknown function
OOK	PBANKA_094290	NA	berg09:1587971-1590223	19.0503	61.5176	-1.69118	3.923	5e-05	0.000159772	yes	341.973	-1.44932	0.316199	-4.58358	4.57085e-06	1.93932e-05	phenylalanine--tRNA ligase beta subunit, putative
OOK	PBANKA_113390	NA	berg11:1252159-1252907	71.9426	232.01	-1.68927	3.14112	0.0001	0.000305856	yes	208.428	-1.98516	0.348219	-5.70089	1.19187e-08	8.24801e-08	conserved Plasmodium protein, unknown function
OOK	PBANKA_071000	NA	berg07:350381-352526	6.68838	21.5507	-1.68801	2.86657	0.0001	0.000305856	yes	Not found differentially expressed by DESeq2						conserved Plasmodium protein, unknown function
OOK	PBANKA_145890	NA	berg14:2207535-2209079	28.6786	92.319	-1.68665	3.56225	5e-05	0.000159772	yes	919.127	-1.73326	0.411072	-4.21645	2.48182e-05	8.94412e-05	epsin, putative
OOK	PBANKA_142620	CAF1	berg14:955723-961129	8.21706	26.4436	-1.68622	3.68873	5e-05	0.000159772	yes	733.137	-1.67145	0.485896	-3.43993	0.000581861	0.00152576	CCR4-associated factor 1, putative
OOK	PBANKA_120240	NA	berg12:94487-95454	1062.95	3419.08	-1.68554	3.58722	5e-05	0.000159772	yes	3987.98	-1.61857	0.24298	-6.66133	2.71366e-11	2.98934e-10	60S ribosomal protein L13, putative
OOK	PBANKA_100810	RbgA	berg10:333928-336295	8.09011	25.997	-1.68412	3.34645	5e-05	0.000159772	yes	181.395	-3.12003	0.486134	-6.41805	1.38029e-10	1.34648e-09	ribosome biogenesis GTPase A, putative
OOK	PBANKA_103990	NA	berg10:1551670-1555129	3.77291	12.1165	-1.68322	2.3088	0.00485	0.0102215	yes	80.5296	-1.40917	0.499683	-2.82012	0.00480051	0.0100478	conserved Plasmodium protein, unknown function
OOK	PBANKA_134300	NA	berg13:1677564-1679199	48.4595	155.541	-1.68245	3.95522	5e-05	0.000159772	yes	742.412	-1.54171	0.26553	-5.80615	6.39261e-09	4.62133e-08	ribose-phosphate pyrophosphokinase, putative
OOK	PBANKA_142050	NA	berg14:759842-768854	9.38515	30.1187	-1.68221	4.07961	5e-05	0.000159772	yes	926.04	-1.53631	0.357019	-4.30316	1.68382e-05	6.33619e-05	conserved Plasmodium protein, unknown function
OOK	PBANKA_112930	NA	berg11:1095957-1097436	3.32171	10.6473	-1.68049	2.06406	0.01075	0.0207285	yes	70.6684	-1.0935	0.470449	-2.32437	0.0201055	0.0362152	ribosome biogenesis protein YTM1, putative
OOK	PBANKA_082480	NA	berg08:951411-952875	317.045	1014.51	-1.67803	3.933	5e-05	0.000159772	yes	1143.81	-1.57709	0.182614	-8.63619	5.81195e-18	2.01675e-16	RNA-binding protein, putative
OOK	PBANKA_041560	NA	berg04:568611-571782	8.49089	27.155	-1.67723	3.7523	5e-05	0.000159772	yes	288.988	-1.95228	0.267218	-7.30592	2.75369e-13	4.22001e-12	conserved Plasmodium protein, unknown function
OOK	PBANKA_121220	NA	berg12:432200-434105	44.4041	141.919	-1.6763	3.81458	5e-05	0.000159772	yes	424.198	-1.43874	0.271333	-5.30248	1.14243e-07	6.5088e-07	conserved Plasmodium protein, unknown function
OOK	PBANKA_041460	NA	berg04:532090-532600	1114.16	3559.22	-1.67561	3.76483	5e-05	0.000159772	yes	2709.37	-1.77818	0.288627	-6.16081	7.23731e-10	6.26717e-09	40S ribosomal protein S15A, putative
OOK	PBANKA_141030	M1AAP	berg14:382102-385297	88.5229	281.728	-1.67018	3.82904	5e-05	0.000159772	yes	2873.03	-1.44611	0.273499	-5.28745	1.24032e-07	7.01454e-07	M1-family alanyl aminopeptidase, putative
OOK	PBANKA_041680	NA	berg04:638730-643043	11.1592	35.4696	-1.66835	3.82479	5e-05	0.000159772	yes	530.681	-1.49778	0.220627	-6.78876	1.13103e-11	1.34014e-10	ubiquitin specific protease, putative
OOK	PBANKA_114330	NA	berg11:1601199-1604178	13.9188	44.1852	-1.66653	4.0967	5e-05	0.000159772	yes	233.691	-1.59528	0.438362	-3.63919	0.000273496	0.000773367	conserved Plasmodium protein, unknown function
OOK	PBANKA_144650	NA	berg14:1737850-1743124	8.78905	27.8985	-1.66641	3.78846	5e-05	0.000159772	yes	615.458	-1.54992	0.398586	-3.88856	0.000100842	0.000316672	asparagine-rich protein, putative
OOK	PBANKA_030150	NA	berg03:49538-50714	223.493	708.632	-1.66481	3.34373	5e-05	0.000159772	yes	1488.28	-1.75434	0.442532	-3.96434	7.36005e-05	0.000239907	nucleolar preribosomal assembly protein, putative
OOK	PBANKA_081250	NA	berg08:550699-554463	4.02337	12.7268	-1.66139	3.01924	0.00015	0.000444344	yes	85.3808	-1.18491	0.378008	-3.13461	0.00172083	0.00401527	conserved Plasmodium protein, unknown function
OOK	PBANKA_092340	NA	berg09:881664-882529	1035.23	3274.55	-1.66134	3.69264	5e-05	0.000159772	yes	2102.33	-1.37791	0.22551	-6.11019	9.95129e-10	8.34946e-09	60S ribosomal protein L35, putative
OOK	PBANKA_052280	RPS19	berg05:856645-857606	1143.71	3617.33	-1.6612	3.66905	5e-05	0.000159772	yes	3255.32	-1.60897	0.210012	-7.66134	1.84009e-14	3.32311e-13	40S ribosomal protein S19, putative
OOK	PBANKA_090990	NA	berg09:390357-396137	10.5026	33.2068	-1.66073	3.94017	5e-05	0.000159772	yes	410.587	-1.42844	0.245891	-5.80923	6.27612e-09	4.54387e-08	WD repeat-containing protein, putative
OOK	PBANKA_134670	NA	berg13:1815888-1816790	2419.61	7633.8	-1.65762	3.37304	5e-05	0.000159772	yes	4970.2	-2.01076	0.275875	-7.28868	3.13011e-13	4.7519e-12	60S ribosomal protein L23, putative
OOK	PBANKA_133090	NA	berg13:1236084-1238616	24.0051	75.6228	-1.65548	3.59442	5e-05	0.000159772	yes	1094.18	-1.19523	0.471286	-2.53611	0.011209	0.0214553	conserved Plasmodium protein, unknown function
OOK	PBANKA_071420	ClpB1	berg07:500806-503941	21.1459	66.5056	-1.6531	3.85247	5e-05	0.000159772	yes	1110.86	-1.51805	0.219474	-6.91676	4.62078e-12	5.72646e-11	chaperone protein ClpB1, putative
OOK	PBANKA_110530	NA	berg11:199887-201255	4.26463	13.4114	-1.65297	2.31901	0.00445	0.00947214	yes	Not found differentially expressed by DESeq2						conserved Plasmodium protein, unknown function
OOK	PBANKA_146160	NA	berg14:2281821-2286489	82.0815	257.998	-1.65223	3.81524	5e-05	0.000159772	yes	2001.5	-1.34755	0.352135	-3.82681	0.000129814	0.00039813	conserved Plasmodium protein, unknown function
OOK	PBANKA_100070	NA	berg10:29819-31514	15.8202	49.592	-1.64834	3.45198	5e-05	0.000159772	yes	319.578	-1.77594	0.283767	-6.25843	3.88868e-10	3.53768e-09	regulator of chromosome condensation, putative
OOK	PBANKA_143920	PABP	berg14:1437455-1439960	1529.07	4781.27	-1.64474	2.83966	5e-05	0.000159772	yes	26941.9	-1.3958	0.273824	-5.09744	3.44269e-07	1.79064e-06	polyadenylate-binding protein, putative
OOK	PBANKA_061030	NA	berg06:415089-416215	205.681	642.442	-1.64316	3.68627	5e-05	0.000159772	yes	3071.16	-1.02565	0.312675	-3.28023	0.00103722	0.00256427	polyubiquitin, putative
OOK	PBANKA_135270	NA	berg13:2001474-2002290	67.8038	211.101	-1.63849	3.44013	5e-05	0.000159772	yes	427.732	-1.71106	0.414223	-4.13077	3.61552e-05	0.000124923	conserved Plasmodium protein, unknown function
OOK	PBANKA_136070	NA	berg13:2301092-2306765	3.84866	11.9762	-1.63774	3.38632	5e-05	0.000159772	yes	280.769	-1.48656	0.250477	-5.93493	2.93973e-09	2.23493e-08	conserved Plasmodium protein, unknown function
OOK	PBANKA_000380	NA	Cap1_berg-328b04.p1c:3733-4929	23.3749	72.7098	-1.63719	3.19806	5e-05	0.000159772	yes	293.959	-1.47147	0.48562	-3.03008	0.00244486	0.00547586	#N/A
OOK	PBANKA_133510	NA	berg13:1390124-1396195	1.46295	4.54808	-1.63637	2.84571	0.00405	0.00870637	yes	174.499	-1.68565	0.55305	-3.04791	0.00230438	0.00520684	conserved Plasmodium protein, unknown function
OOK	PBANKA_124020	NA	berg12:1522457-1523867	13.1033	40.7154	-1.63564	3.39351	0.0001	0.000305856	yes	146.231	-1.53038	0.460659	-3.32216	0.00089322	0.00223904	G-protein coupled receptor, putative
OOK	PBANKA_122090	NA	berg12:787064-788039	21.5762	66.8497	-1.63148	2.60386	0.00075	0.00192218	yes	118.277	-1.54119	0.68699	-2.24339	0.0248716	0.0437987	conserved Plasmodium protein, unknown function
OOK	PBANKA_122350	NA	berg12:862360-865834	15.364	47.5035	-1.62848	4.16816	5e-05	0.000159772	yes	323.293	-1.28919	0.303095	-4.25341	2.10544e-05	7.70777e-05	RNA helicase, putative
OOK	PBANKA_030460	NA	berg03:149423-149978	14.0255	43.3338	-1.62744	2.39429	0.0039	0.00841011	yes	Not found differentially expressed by DESeq2						iron-sulfur assembly protein, putative
OOK	PBANKA_103490	PRP38B	berg10:1383422-1385848	137.91	425.951	-1.62696	3.70695	5e-05	0.000159772	yes	1938.38	-1.53172	0.245028	-6.2512	4.07321e-10	3.69172e-09	pre-mRNA-splicing factor 38B, putative
OOK	PBANKA_100590	NA	berg10:258488-260150	47.8856	147.832	-1.62629	3.42915	5e-05	0.000159772	yes	312.742	-1.70649	0.414123	-4.12074	3.77665e-05	0.000130213	zinc finger, RAN binding protein, putative
OOK	PBANKA_100330	NA	berg10:165799-167827	10.0357	30.9235	-1.62356	2.58614	0.0015	0.00359338	yes	162.787	-1.64934	0.340559	-4.84305	1.27864e-06	5.96699e-06	conserved Plasmodium membrane protein, unknown function
OOK	PBANKA_140120	NA	berg14:49286-54231	3.59326	11.0661	-1.62278	3.07019	5e-05	0.000159772	yes	201.847	-1.66363	0.366172	-4.5433	5.53805e-06	2.30934e-05	DEAD/DEAH box ATP-dependent RNA helicase, putative
OOK	PBANKA_130160	NA	berg13:76164-78034	39.9404	122.977	-1.62247	3.68881	5e-05	0.000159772	yes	289.251	-2.32461	0.314697	-7.38682	1.50383e-13	2.40316e-12	conserved Plasmodium protein, unknown function
OOK	PBANKA_145230	NA	berg14:1968424-1969377	170.769	524.932	-1.62009	3.73435	5e-05	0.000159772	yes	773.402	-1.52714	0.275048	-5.55229	2.81958e-08	1.79994e-07	conserved protein, unknown function
OOK	PBANKA_131220	NA	berg13:518228-520897	18.6074	57.0256	-1.61574	3.83441	5e-05	0.000159772	yes	602.525	-1.50145	0.350138	-4.28818	1.80146e-05	6.72158e-05	ubiquitin-protein ligase, putative
OOK	PBANKA_100290	NA	berg10:140327-143075	11.78	35.9823	-1.61095	2.97427	0.00015	0.000444344	yes	138.5	-1.5862	0.48177	-3.29244	0.000993213	0.00246175	ag-1 blood stage membrane protein homologue
OOK	PBANKA_134150	NA	berg13:1615083-1616903	38.0507	115.777	-1.60535	3.80021	5e-05	0.000159772	yes	524.585	-1.59853	0.276944	-5.77205	7.83121e-09	5.61121e-08	RNA-binding protein, putative
OOK	PBANKA_103100	NA	berg10:1207758-1210803	6.98328	21.2341	-1.60441	3.20419	5e-05	0.000159772	yes	215.797	-1.79955	0.294868	-6.10289	1.04168e-09	8.70994e-09	conserved Plasmodium protein, unknown function
OOK	PBANKA_140800	GAR1	berg14:320933-321536	121.157	368.32	-1.60409	3.69097	5e-05	0.000159772	yes	505.116	-1.62543	0.291412	-5.57779	2.43587e-08	1.58413e-07	H/ACA ribonucleoprotein complex subunit 1, putative
OOK	PBANKA_120080	NA	berg12:37466-39842	582.988	1770.39	-1.60253	3.60669	5e-05	0.000159772	yes	3699.91	-1.57903	0.245832	-6.42321	1.33433e-10	1.30953e-09	RNA-binding protein, putative
OOK	PBANKA_145940	NA	berg14:2222241-2226112	20.9344	63.4315	-1.59932	3.70531	5e-05	0.000159772	yes	643.466	-1.39024	0.216829	-6.4117	1.4391e-10	1.40103e-09	conserved Plasmodium protein, unknown function
OOK	PBANKA_110200	NA	berg11:81161-82915	11.0069	33.29	-1.59668	3.02536	5e-05	0.000159772	yes	Not found differentially expressed by DESeq2						conserved Plasmodium protein, unknown function
OOK	PBANKA_091900	RPN7	berg09:744580-746452	25.2377	76.2539	-1.59523	3.25656	5e-05	0.000159772	yes	358.864	-1.49578	0.335489	-4.45851	8.25296e-06	3.29711e-05	26S proteasome regulatory subunit RPN7, putative
OOK	PBANKA_143280	NA	berg14:1178457-1181451	69.8314	210.872	-1.59442	3.61373	5e-05	0.000159772	yes	1079.72	-1.30573	0.369302	-3.53566	0.000406764	0.00110828	snoRNA-associated small subunit rRNA processing protein, putative
OOK	PBANKA_141130	EIF4G	berg14:419100-422566	171.288	517.124	-1.59409	3.53589	5e-05	0.000159772	yes	3556.19	-1.48323	0.217653	-6.81465	9.44934e-12	1.13066e-10	eukaryotic translation initation factor 4 gamma, putative
OOK	PBANKA_111740	NA	berg11:635061-635858	51.4081	155.133	-1.59344	3.37571	5e-05	0.000159772	yes	268.652	-2.15779	0.35242	-6.12278	9.19571e-10	7.7963e-09	conserved Plasmodium protein, unknown function
OOK	PBANKA_021340	NMD3	berg02:516194-518666	37.4969	112.925	-1.59053	3.66745	5e-05	0.000159772	yes	646.291	-1.45571	0.353675	-4.11595	3.85588e-05	0.000132743	60S ribosomal export protein NMD3, putative
OOK	PBANKA_061040	NA	berg06:417516-421935	45.5911	137.249	-1.58997	3.55175	5e-05	0.000159772	yes	1727.51	-1.40886	0.305606	-4.61004	4.02591e-06	1.72926e-05	ATPase, putative
OOK	PBANKA_040550	NA	berg04:208389-209611	549.72	1654.79	-1.58988	3.52442	5e-05	0.000159772	yes	3576.37	-1.81596	0.216005	-8.40702	4.20549e-17	1.20889e-15	60S ribosomal protein L7, putative
OOK	PBANKA_124440	NA	berg12:1651782-1652043	228.533	687.516	-1.58899	3.28337	5e-05	0.000159772	yes	457.403	-1.32458	0.254193	-5.21092	1.87905e-07	1.02108e-06	conserved Plasmodium protein, unknown function
OOK	PBANKA_110640	TCF25	berg11:230775-233737	55.4081	166.678	-1.58889	3.75565	5e-05	0.000159772	yes	652.157	-1.15836	0.312287	-3.70927	0.000207856	0.000606466	transcription factor 25, putative
OOK	PBANKA_092810	PGM1	berg09:1071843-1072903	308.915	928.221	-1.58726	3.67651	5e-05	0.000159772	yes	2063.15	-1.68474	0.223321	-7.54403	4.55675e-14	7.87783e-13	phosphoglycerate mutase, putative
OOK	PBANKA_080510	NA	berg08:253578-254358	99.4121	298.467	-1.58608	3.64341	5e-05	0.000159772	yes	607.286	-1.55867	0.312976	-4.98017	6.35293e-07	3.13963e-06	ribosomal protein S8e, putative
OOK	PBANKA_102270	NA	berg10:873135-875874	7.27612	21.8392	-1.58568	3.67427	5e-05	0.000159772	yes	280.274	-1.56533	0.295202	-5.30257	1.14182e-07	6.5088e-07	conserved Plasmodium protein, unknown function
OOK	PBANKA_093130	DPAP1	berg09:1181099-1183145	312.28	935.662	-1.58315	3.35237	5e-05	0.000159772	yes	4125.01	-1.40406	0.250882	-5.59649	2.18738e-08	1.43212e-07	dipeptidyl aminopeptidase 1, putative
OOK	PBANKA_130600	RPA3	berg13:270529-271382	185.872	556.165	-1.5812	3.43742	5e-05	0.000159772	yes	Not found differentially expressed by DESeq2						replication factor A protein 3, putative
OOK	PBANKA_092820	NA	berg09:1073781-1077088	368.747	1103.12	-1.58089	3.1455	5e-05	0.000159772	yes	Not found differentially expressed by DESeq2						conserved Plasmodium protein, unknown function
OOK	PBANKA_113090	NA	berg11:1143464-1146570	251.482	751.988	-1.58025	3.33363	5e-05	0.000159772	yes	5947.33	-1.46708	0.289184	-5.07318	3.91214e-07	2.01968e-06	methyltransferase, putative
OOK	PBANKA_094310	NOT1	berg09:1591492-1600366	9.61244	28.625	-1.5743	3.85827	5e-05	0.000159772	yes	830.142	-1.20246	0.247262	-4.86311	1.15554e-06	5.45011e-06	CCR4-NOT transcription complex subunit 1, putative
OOK	PBANKA_111300	PNP	berg11:489246-489981	1309.06	3897.15	-1.57388	3.25808	5e-05	0.000159772	yes	5344.82	-1.43281	0.289167	-4.95497	7.23429e-07	3.54276e-06	purine nucleoside phosphorylase, putative
OOK	PBANKA_100040	NA	berg10:16614-18149	5.54425	16.5011	-1.5735	1.82766	0.01195	0.0227443	yes	42.7816	-1.27972	0.491417	-2.60414	0.00921049	0.0180567	fam-a protein
OOK	PBANKA_130220	NA	berg13:113034-114651	45.168	134.074	-1.56966	3.5719	5e-05	0.000159772	yes	677.233	-1.72033	0.240347	-7.15771	8.20387e-13	1.16194e-11	translocation protein sec62, putative
OOK	PBANKA_111290	NA	berg11:481826-488601	5.23592	15.535	-1.56901	3.81772	5e-05	0.000159772	yes	Not found differentially expressed by DESeq2						conserved Plasmodium protein, unknown function
OOK	PBANKA_030540	NA	berg03:185728-190231	3.19171	9.46941	-1.56895	3.05381	0.0002	0.000578969	yes	Not found differentially expressed by DESeq2						conserved Plasmodium protein, unknown function
OOK	PBANKA_051990	NA	berg05:720259-725508	28.4597	84.3896	-1.56815	3.61132	5e-05	0.000159772	yes	1527.38	-1.46335	0.289586	-5.05327	4.34317e-07	2.22096e-06	conserved Plasmodium protein, unknown function
OOK	PBANKA_051650	NA	berg05:614335-615691	79.7426	236.056	-1.56571	3.65161	5e-05	0.000159772	yes	794.683	-1.46185	0.345447	-4.23177	2.31854e-05	8.43076e-05	conserved Plasmodium protein, unknown function
OOK	PBANKA_120300	NA	berg12:125348-126656	13.1251	38.8472	-1.56548	2.55006	0.00035	0.000967221	yes	45.877	-1.18163	0.442183	-2.67227	0.00753405	0.0150992	conserved Plasmodium protein, unknown function
OOK	PBANKA_103220	NA	berg10:1259197-1270778	5.69259	16.8463	-1.56527	3.82607	5e-05	0.000159772	yes	642.345	-1.52141	0.31284	-4.86321	1.15498e-06	5.45011e-06	WD repeat-containing protein, putative
OOK	PBANKA_083260	NA	berg08:1224347-1225175	41.7926	123.633	-1.56474	3.47262	5e-05	0.000159772	yes	221.565	-1.12961	0.35529	-3.17939	0.00147585	0.0035111	proteasome subunit beta type-6, putative
OOK	PBANKA_061720	NA	berg06:677085-678002	1152.63	3409.65	-1.5647	3.54375	5e-05	0.000159772	yes	2728.58	-1.65165	0.222359	-7.42786	1.10366e-13	1.7872e-12	40S ribosomal protein S10, putative
OOK	PBANKA_080440	NA	berg08:219158-224588	5.68094	16.7968	-1.56398	3.39759	5e-05	0.000159772	yes	429.326	-1.20101	0.396955	-3.02555	0.0024818	0.00553817	conserved Plasmodium protein, unknown function
OOK	PBANKA_143210	NA	berg14:1156446-1158645	7.13307	21.0829	-1.56348	3.02658	5e-05	0.000159772	yes	138.01	-1.28368	0.374409	-3.42855	0.000606807	0.00158467	conserved Plasmodium protein, unknown function
OOK	PBANKA_080360	NA	berg08:186022-189706	23.0226	67.8084	-1.55841	3.78628	5e-05	0.000159772	yes	579.617	-1.17364	0.267327	-4.39029	1.13198e-05	4.37136e-05	importin-7, putative
OOK	PBANKA_121490	NA	berg12:537879-540236	112.126	329.656	-1.55584	3.75579	5e-05	0.000159772	yes	1625.12	-1.13933	0.272769	-4.17691	2.95502e-05	0.000104556	conserved Plasmodium protein, unknown function
OOK	PBANKA_094150	NA	berg09:1537193-1538255	369.256	1085.61	-1.55581	3.5544	5e-05	0.000159772	yes	2908.64	-1.35184	0.200443	-6.74427	1.538e-11	1.79175e-10	40S ribosomal protein S4, putative
OOK	PBANKA_134450	NA	berg13:1751176-1757595	33.0278	97.0009	-1.55432	3.65573	5e-05	0.000159772	yes	1092.62	-1.21935	0.320909	-3.79968	0.00014488	0.000437977	conserved Plasmodium protein, unknown function
OOK	PBANKA_060990	NA	berg06:395074-396280	349.462	1025.63	-1.55331	3.56339	5e-05	0.000159772	yes	Not found differentially expressed by DESeq2						heat shock protein DNAJ homologue Pfj4, putative
OOK	PBANKA_123970	NA	berg12:1495943-1498613	8.8516	25.9036	-1.54914	3.2229	5e-05	0.000159772	yes	185.611	-1.42244	0.322511	-4.41051	1.03128e-05	4.0273e-05	conserved Plasmodium protein, unknown function
OOK	PBANKA_103020	NA	berg10:1179416-1188315	1.97679	5.78342	-1.54876	3.14848	0.0003	0.000840423	yes	159.715	-1.61601	0.448489	-3.60323	0.000314292	0.000875978	conserved Plasmodium protein, unknown function
OOK	PBANKA_144290	NA	berg14:1583272-1585588	3.8008	11.0923	-1.54518	2.50461	0.0011	0.00271479	yes	57.3064	-1.28037	0.564192	-2.26938	0.023245	0.0412735	conserved Plasmodium protein, unknown function
OOK	PBANKA_144590	NA	berg14:1703509-1704610	113.493	330.47	-1.54191	3.58191	5e-05	0.000159772	yes	1352.7	-1.41381	0.323963	-4.3641	1.27647e-05	4.89818e-05	conserved Plasmodium protein, unknown function
OOK	PBANKA_103380	NA	berg10:1324087-1343810	7.86132	22.8805	-1.54128	3.85596	5e-05	0.000159772	yes	1167.82	-1.50256	0.263344	-5.70569	1.1587e-08	8.04137e-08	conserved Plasmodium protein, unknown function
OOK	PBANKA_142600	CARM1	berg14:947043-949617	1.82804	5.32035	-1.54122	2.04482	0.01295	0.0244295	yes	33.0403	-2.22772	0.63806	-3.4914	0.000480494	0.00128608	histone-arginine methyltransferase, putative
OOK	PBANKA_091810	RPL38	berg09:714799-715045	99.5556	289.548	-1.54023	2.36019	0.00125	0.00305096	yes	Not found differentially expressed by DESeq2						60S ribosomal protein L38, putative
OOK	PBANKA_050810	CHD1	berg05:340298-348320	79.9826	232.601	-1.5401	3.24525	5e-05	0.000159772	yes	5306.29	-1.54549	0.240773	-6.41886	1.37302e-10	1.34208e-09	chromodomain-helicase-DNA-binding protein 1, putative SNF2 helicase, putative
OOK	PBANKA_135050	NA	berg13:1917467-1917833	217.658	632.68	-1.53941	3.42734	5e-05	0.000159772	yes	615.824	-1.60171	0.295485	-5.42063	5.93907e-08	3.57079e-07	conserved Plasmodium protein, unknown function
OOK	PBANKA_052060	NA	berg05:753991-754664	68.4763	198.871	-1.53816	2.61982	0.0003	0.000840423	yes	Not found differentially expressed by DESeq2						enhancer of rudimentary homolog, putative
OOK	PBANKA_135620	NA	berg13:2114126-2115686	13.3997	38.9004	-1.53759	3.04336	5e-05	0.000159772	yes	147.854	-2.26251	0.418292	-5.40893	6.34034e-08	3.77931e-07	tRNA guanosine-2'-O-methyltransferase, putative
OOK	PBANKA_120500	NA	berg12:178649-179932	109.571	318.006	-1.53719	3.49293	5e-05	0.000159772	yes	917.13	-1.43541	0.302725	-4.74165	2.11989e-06	9.52677e-06	RNA-binding protein, putative
OOK	PBANKA_102380	NA	berg10:909829-915919	6.43261	18.6629	-1.5367	3.93362	5e-05	0.000159772	yes	375.247	-1.55834	0.272814	-5.7121	1.11591e-08	7.76894e-08	conserved Plasmodium protein, unknown function
OOK	PBANKA_143740	NA	berg14:1356652-1358752	81.6048	236.506	-1.53515	3.44136	5e-05	0.000159772	yes	434.477	-1.63569	0.306858	-5.33045	9.79701e-08	5.69986e-07	ATP-binding protein, putative
OOK	PBANKA_131340	RRP6	berg13:558337-561601	3.5793	10.3733	-1.53513	2.94303	0.00335	0.00734482	yes	104.797	-1.54919	0.544678	-2.84424	0.00445182	0.00939484	exosome complex exonuclease RRP6, putative
OOK	PBANKA_060520	NA	berg06:206679-210945	55.8147	161.52	-1.533	3.54423	5e-05	0.000159772	yes	1134.68	-1.93641	0.416439	-4.64992	3.3206e-06	1.45591e-05	DNA-directed RNA polymerase III subunit, putative
OOK	PBANKA_061470	NA	berg06:564950-567216	15.3923	44.5198	-1.53224	2.67778	0.0002	0.000578969	yes	469.988	-1.33494	0.287314	-4.64627	3.37983e-06	1.47921e-05	conserved Plasmodium membrane protein, unknown function
OOK	PBANKA_090320	NA	berg09:146838-149652	5.61988	16.2473	-1.53159	3.00458	0.00045	0.00121259	yes	82.994	-1.52573	0.417713	-3.65257	0.000259625	0.00073974	conserved Plasmodium protein, unknown function
OOK	PBANKA_050650	ZIPCO	berg05:279142-280587	45.31	130.803	-1.52949	3.42599	5e-05	0.000159772	yes	381.224	-1.43331	0.285732	-5.01627	5.26852e-07	2.65778e-06	ZIP domain-containing protein
OOK	PBANKA_131740	NA	berg13:715561-716928	1149.97	3317.77	-1.52862	3.23689	5e-05	0.000159772	yes	6107.19	-1.70525	0.262816	-6.48837	8.67689e-11	8.87417e-10	co-chaperone p23, putative
OOK	PBANKA_110100	NA	berg11:45749-47341	7.38863	21.3139	-1.52842	2.15205	0.00195	0.00453862	yes	51.6674	-1.35315	0.424412	-3.18829	0.00143119	0.00341657	fam-a protein
OOK	PBANKA_071260	14-3-3I	berg07:446000-447492	1285.19	3704.7	-1.52737	3.17568	5e-05	0.000159772	yes	9660.25	-1.50614	0.269501	-5.58863	2.28867e-08	1.4944e-07	14-3-3 protein
OOK	PBANKA_080610	NA	berg08:282983-285458	12.9126	37.1554	-1.52479	3.40362	5e-05	0.000159772	yes	308.754	-1.70463	0.290063	-5.87674	4.18437e-09	3.10821e-08	conserved Plasmodium protein, unknown function
OOK	PBANKA_136320	NA	berg13:2394641-2396351	12.8349	36.9084	-1.52387	3.36791	0.0001	0.000305856	yes	Not found differentially expressed by DESeq2						ubiquitin-activating enzyme E1, putative
OOK	PBANKA_132740	NA	berg13:1088290-1090147	100.633	289.176	-1.52285	3.29584	5e-05	0.000159772	yes	974.979	-1.5433	0.389887	-3.95832	7.54794e-05	0.000244779	YL1 nuclear protein, putative
OOK	PBANKA_020560	MRE11	berg02:205761-208914	3.74206	10.75	-1.52244	2.8075	0.00125	0.00305096	yes	Not found differentially expressed by DESeq2						double-strand break repair protein MRE11, putative
OOK	PBANKA_124510	NA	berg12:1676406-1679364	13.8451	39.7653	-1.52213	3.44445	5e-05	0.000159772	yes	352.346	-1.26955	0.393762	-3.22415	0.00126345	0.00307046	conserved Plasmodium protein, unknown function
OOK	PBANKA_146380	NA	berg14:2362328-2363672	3.05695	8.77671	-1.52159	2.00919	0.02085	0.0372938	yes	Not found differentially expressed by DESeq2						conserved Plasmodium protein, unknown function
OOK	PBANKA_123910	NA	berg12:1480434-1481628	6.35934	18.2472	-1.52072	2.41383	0.01145	0.0219005	yes	95.4963	-1.80938	0.545788	-3.31517	0.000915869	0.00228873	conserved Plasmodium protein, unknown function
OOK	PBANKA_143420	NA	berg14:1226186-1229019	32.634	93.5996	-1.52013	3.54757	5e-05	0.000159772	yes	559.698	-1.2685	0.25385	-4.99703	5.82203e-07	2.91578e-06	arginine--tRNA ligase, putative
OOK	PBANKA_081280	NA	berg08:560848-563683	22.8471	65.476	-1.51896	3.58752	5e-05	0.000159772	yes	444.811	-1.79848	0.264633	-6.79616	1.07447e-11	1.27622e-10	GTP-binding protein, putative
OOK	PBANKA_082310	NA	berg08:892659-893868	298.675	855.471	-1.51814	3.38516	5e-05	0.000159772	yes	7394.74	-1.45839	0.352385	-4.13864	3.49369e-05	0.000121318	S-adenosylmethionine synthetase, putative
OOK	PBANKA_060365	NA	berg06:139857-140631	157.288	449.58	-1.51517	3.169	5e-05	0.000159772	yes	327.792	-1.79891	0.33985	-5.29324	1.20171e-07	6.8041e-07	conserved Plasmodium protein, unknown function
OOK	PBANKA_050320	NA	berg05:124672-131133	77.7479	222.189	-1.51491	3.55643	5e-05	0.000159772	yes	2544.02	-1.23146	0.235162	-5.23666	1.63512e-07	8.96547e-07	eukaryotic translation initiation factor subunit eIF2A, putative
OOK	PBANKA_040420	NA	berg04:175950-176631	467.803	1336.29	-1.51426	3.47117	5e-05	0.000159772	yes	1062.5	-2.65761	0.267977	-9.9173	3.50111e-23	2.69975e-21	ubiquitin-conjugating enzyme E2, putative
OOK	PBANKA_102490	MCM2	berg10:961007-964115	24.9805	71.3416	-1.51394	3.56771	5e-05	0.000159772	yes	1862.94	-1.39669	0.31805	-4.3914	1.12621e-05	4.356e-05	DNA replication licensing factor MCM2, putative
OOK	PBANKA_103560	ClpC	berg10:1405759-1409146	1.93397	5.52298	-1.51388	2.23749	0.0046	0.00974563	yes	152.039	-1.36024	0.525179	-2.59005	0.00959634	0.0186925	ATP-dependent Clp protease, putative
OOK	PBANKA_093500	NA	berg09:1313787-1315560	6.9896	19.8898	-1.50875	2.62979	0.0002	0.000578969	yes	264.949	-1.47531	0.396498	-3.72085	0.000198551	0.000581762	conserved Plasmodium protein, unknown function
OOK	PBANKA_111050	TCTP	berg11:391290-391806	338.24	961.607	-1.5074	3.45287	5e-05	0.000159772	yes	1182.11	-1.36711	0.24954	-5.4785	4.28954e-08	2.66138e-07	translationally-controlled tumor protein homolog histamine-releasing factor
OOK	PBANKA_093640	NA	berg09:1350864-1352729	112.842	320.576	-1.50637	3.94176	5e-05	0.000159772	yes	Not found differentially expressed by DESeq2						conserved Plasmodium protein, unknown function
OOK	PBANKA_090360	DYN1	berg09:160511-163406	22.6365	64.276	-1.50563	3.48273	5e-05	0.000159772	yes	749.599	-1.58254	0.284624	-5.56012	2.69594e-08	1.73239e-07	dynamin-like protein, putative
OOK	PBANKA_124580	NA	berg12:1707385-1710604	2.1299	6.04782	-1.50563	2.21895	0.0024	0.00545889	yes	225.611	-2.18924	0.472184	-4.63641	3.5451e-06	1.5432e-05	conserved Plasmodium protein, unknown function
OOK	PBANKA_124280	NA	berg12:1597485-1599241	18.3477	51.8787	-1.49954	3.16253	5e-05	0.000159772	yes	494.772	-2.19197	0.241302	-9.08396	1.04697e-19	4.62381e-18	eukaryotic translation initiation factor 3, subunit 6, putative
OOK	PBANKA_050780	NA	berg05:330335-332990	13.6525	38.575	-1.4985	2.96064	0.00015	0.000444344	yes	861.099	-1.03974	0.420184	-2.47448	0.0133429	0.0250657	conserved Plasmodium protein, unknown function
OOK	PBANKA_050130	NA	berg05:58520-61814	4.39031	12.3874	-1.49648	2.76978	0.0001	0.000305856	yes	826.516	-1.32938	0.428501	-3.10239	0.00191966	0.00442187	DNA polymerase delta catalytic subunit, putative
OOK	PBANKA_123320	NA	berg12:1251249-1251906	86.8537	244.581	-1.49365	2.87658	5e-05	0.000159772	yes	Not found differentially expressed by DESeq2						cyclin, putative
OOK	PBANKA_141390	NA	berg14:515374-517868	75.4654	212.454	-1.49326	3.61337	5e-05	0.000159772	yes	929.386	-1.71557	0.243595	-7.04273	1.88505e-12	2.47807e-11	zinc finger (CCCH type) protein, putative
OOK	PBANKA_093770	RPL36	berg09:1390831-1391621	1333.03	3750.22	-1.49227	3.31947	5e-05	0.000159772	yes	2444.6	-1.52898	0.260472	-5.87003	4.35729e-09	3.22678e-08	60S ribosomal protein L36, putative
OOK	PBANKA_131930	NA	berg13:773746-779440	2.55468	7.17979	-1.4908	2.74848	5e-05	0.000159772	yes	201.386	-1.45579	0.344184	-4.22969	2.34011e-05	8.50282e-05	ferlin, putative
OOK	PBANKA_114290	SKP1	berg11:1592517-1593501	402.686	1130.78	-1.4896	3.44417	5e-05	0.000159772	yes	1538.98	-1.40244	0.33457	-4.19176	2.76799e-05	9.84398e-05	suppressor of kinetochore protein 1, putative
OOK	PBANKA_122840	NA	berg12:1080804-1083249	14.9751	42.0311	-1.48889	3.50493	5e-05	0.000159772	yes	288.928	-1.37978	0.361586	-3.81591	0.000135679	0.000414287	mannose-6-phosphate isomerase, putative
OOK	PBANKA_MIT0002	COX1	PBANKA_MIT:2221-3472	51.4376	144.286	-1.48804	3.46729	5e-05	0.000159772	yes	42.437	-1.29764	0.534327	-2.42855	0.0151595	0.0280872	#N/A
OOK	PBANKA_031090	CCT8	berg03:379326-381079	73.2957	205.577	-1.48788	3.51515	5e-05	0.000159772	yes	1403.78	-1.56059	0.169102	-9.22871	2.73898e-20	1.32639e-18	T-complex protein 1 subunit theta, putative
OOK	PBANKA_102320	SF3B4	berg10:892639-894233	61.7536	172.773	-1.48429	3.49067	5e-05	0.000159772	yes	643.448	-2.40007	0.29696	-8.08215	6.3635e-16	1.47209e-14	splicing factor 3B subunit 4, putative
OOK	PBANKA_070350	NA	berg07:131101-134164	28.9388	80.8166	-1.48165	3.70758	5e-05	0.000159772	yes	Not found differentially expressed by DESeq2						conserved Plasmodium protein, unknown function
OOK	PBANKA_100370	NA	berg10:184220-185774	124.079	346.445	-1.48137	3.63407	5e-05	0.000159772	yes	1542.23	-1.36901	0.207376	-6.6016	4.06737e-11	4.3237e-10	conserved Plasmodium protein, unknown function
OOK	PBANKA_081220	NA	berg08:533985-536636	22.2666	62.1489	-1.48085	3.44106	5e-05	0.000159772	yes	1042.23	-1.16177	0.271028	-4.28655	1.81472e-05	6.76586e-05	conserved Plasmodium protein, unknown function
OOK	PBANKA_145590	NA	berg14:2110074-2111229	8.58882	23.9687	-1.48062	2.42805	0.0041	0.0087969	yes	Not found differentially expressed by DESeq2						conserved Plasmodium protein, unknown function
OOK	PBANKA_100200	NA	berg10:93823-97006	145.906	407.076	-1.48026	3.42642	5e-05	0.000159772	yes	2543.85	-1.69052	0.237755	-7.11036	1.1574e-12	1.60189e-11	conserved Plasmodium protein, unknown function
OOK	PBANKA_144560	RIO1	berg14:1693861-1696252	10.2591	28.5941	-1.47881	3.11431	5e-05	0.000159772	yes	141.298	-1.38215	0.43288	-3.19292	0.00140842	0.00337382	serine/threonine protein kinase RIO1, putative
OOK	PBANKA_030780	NA	berg03:274694-275543	83.8934	233.085	-1.47423	3.44416	5e-05	0.000159772	yes	2040.03	-1.52717	0.255928	-5.96717	2.41398e-09	1.86738e-08	conserved Plasmodium protein, unknown function
OOK	PBANKA_122670	NA	berg12:996460-999910	4.87255	13.5317	-1.47359	3.01845	0.00035	0.000967221	yes	161.27	-1.40952	0.377162	-3.73718	0.000186098	0.000547919	AAA family ATPase, putative
OOK	PBANKA_123160	ApiAP2	berg12:1196199-1202196	87.3746	242.155	-1.47064	3.33751	5e-05	0.000159772	yes	2651.34	-1.16219	0.307198	-3.78319	0.000154828	0.000464581	transcription factor with AP2 domain(s), putative
OOK	PBANKA_041690	NA	berg04:645206-645704	62.5587	173.367	-1.47054	2.69434	0.00025	0.000711981	yes	115.188	-1.62688	0.365739	-4.4482	8.65939e-06	3.44532e-05	prefoldin subunit, putative
OOK	PBANKA_121430	ENO	berg12:517611-519171	471.547	1306.64	-1.47039	3.15462	5e-05	0.000159772	yes	4777.77	-1.47602	0.353755	-4.17243	3.01371e-05	0.0001064	enolase, putative
OOK	PBANKA_050290	NA	berg05:115117-116758	16.798	46.4302	-1.46678	3.34166	5e-05	0.000159772	yes	166.382	-1.33657	0.415355	-3.21791	0.00129129	0.00312873	conserved Plasmodium protein, unknown function
OOK	PBANKA_094320	NA	berg09:1603042-1603774	42.1918	116.611	-1.46667	3.00966	5e-05	0.000159772	yes	275.711	-1.18263	0.268363	-4.40685	1.04885e-05	4.07951e-05	casein kinase II beta chain, putative
OOK	PBANKA_102200	NA	berg10:854106-854901	723.459	1997.31	-1.46507	3.4161	5e-05	0.000159772	yes	2087.02	-1.6095	0.284571	-5.6559	1.5503e-08	1.04748e-07	40S ribosomal protein S25, putative
OOK	PBANKA_051970	PhLP2	berg05:713699-715325	58.1632	160.036	-1.46022	3.12309	5e-05	0.000159772	yes	382.931	-1.86723	0.263742	-7.07977	1.44399e-12	1.93248e-11	phosducin-like protein, putative
OOK	PBANKA_145560	TGT	berg14:2102923-2104882	39.7235	109.147	-1.4582	3.45116	5e-05	0.000159772	yes	1438.33	-1.47903	0.263936	-5.60377	2.09738e-08	1.37877e-07	queuine tRNA-ribosyltransferase, putative
OOK	PBANKA_113000	NA	berg11:1121538-1124421	38.6864	106.238	-1.45741	3.85224	5e-05	0.000159772	yes	289.245	-2.34319	0.291818	-8.02964	9.77615e-16	2.18844e-14	Ran-binding protein, putative
OOK	PBANKA_102070	NA	berg10:821338-824260	71.5299	196.316	-1.45656	3.4413	5e-05	0.000159772	yes	1036	-1.37977	0.276831	-4.98415	6.22345e-07	3.0882e-06	conserved Plasmodium protein, unknown function
OOK	PBANKA_101950	NA	berg10:771313-772936	936.936	2564.77	-1.45281	3.0682	5e-05	0.000159772	yes	6297.12	-1.4109	0.185075	-7.6234	2.47085e-14	4.39684e-13	60S ribosomal protein L5, putative
OOK	PBANKA_142560	NA	berg14:930581-934988	2.71071	7.40823	-1.45046	2.22737	0.00145	0.00348715	yes	154.27	-1.46979	0.426751	-3.44415	0.000572864	0.00150757	RNA-binding protein, putative
OOK	PBANKA_121880	ABCI3	berg12:692986-701588	5.2212	14.2653	-1.45006	3.71688	5e-05	0.000159772	yes	Not found differentially expressed by DESeq2						ABC transporter I family member 1, putative
OOK	PBANKA_060450	HMGB3	berg06:173694-180885	80.4188	218.479	-1.44189	3.35692	5e-05	0.000159772	yes	3190.96	-1.37578	0.255212	-5.39072	7.01746e-08	4.16758e-07	high mobility group protein B3, putative
OOK	PBANKA_132170	BP1	berg13:883098-884658	203.129	551.518	-1.44101	3.28337	5e-05	0.000159772	yes	1869.12	-1.23678	0.263103	-4.70073	2.59235e-06	1.15432e-05	berghepain-1
OOK	PBANKA_092790	NA	berg09:1066995-1068407	10.4538	28.3504	-1.43934	2.63466	0.00135	0.00326807	yes	187.761	-1.22979	0.367745	-3.34414	0.000825396	0.00207868	metal ion channel, putative
OOK	PBANKA_122540	GAMER	berg12:939823-940114	6467.15	17532.3	-1.43881	2.76253	5e-05	0.000159772	yes	6604.72	-1.09946	0.484577	-2.26892	0.0232735	0.0413089	IMC-associated apicomplexan protein gamete release protein
OOK	PBANKA_031120	NA	berg03:389535-391442	54.5492	147.687	-1.43691	3.54657	5e-05	0.000159772	yes	468.315	-1.34798	0.251381	-5.3623	8.21672e-08	4.84181e-07	conserved Plasmodium protein, unknown function
OOK	PBANKA_100510	NA	berg10:226109-227642	13.42	36.2878	-1.4351	2.68556	0.0006	0.00157037	yes	Not found differentially expressed by DESeq2						mitochondrial carrier protein, putative
OOK	PBANKA_140520	NA	berg14:212082-213524	84.8329	229.335	-1.43476	3.40959	5e-05	0.000159772	yes	1170.65	-1.10082	0.230051	-4.7851	1.70903e-06	7.78114e-06	conserved Plasmodium protein, unknown function
OOK	PBANKA_130930	NA	berg13:415161-415614	12.2142	32.9982	-1.43383	1.64565	0.01905	0.0344161	yes	Not found differentially expressed by DESeq2						conserved Plasmodium protein, unknown function
OOK	PBANKA_020570	NA	berg02:209617-210880	7.43658	20.075	-1.43269	2.28219	0.00705	0.0142648	yes	Not found differentially expressed by DESeq2						conserved Plasmodium membrane protein, unknown function
OOK	PBANKA_050620	UIS12	berg05:267184-271254	17.8069	47.9177	-1.42812	3.1915	5e-05	0.000159772	yes	378.991	-1.41454	0.487803	-2.89981	0.00373383	0.0079837	RNA-binding protein, putative
OOK	PBANKA_103110	PREX	berg10:1212411-1217841	0.839738	2.25956	-1.42803	1.72612	0.02405	0.0423641	yes	153.282	-1.61629	0.390485	-4.13919	3.48531e-05	0.000121113	plastid replication-repair enzyme, putative
OOK	PBANKA_142330	ALBA1	berg14:854272-855001	1657.33	4449.84	-1.42489	2.96503	0.00015	0.000444344	yes	10282.4	-1.4204	0.313642	-4.52872	5.93411e-06	2.45344e-05	DNA/RNA-binding protein Alba 1, putative
OOK	PBANKA_112590	NA	berg11:929112-934449	9.6032	25.7427	-1.42258	3.27509	5e-05	0.000159772	yes	2940.5	-1.3534	0.241347	-5.6077	2.05028e-08	1.34963e-07	conserved Plasmodium protein, unknown function
OOK	PBANKA_122300	NA	berg12:846114-849767	15.7669	42.2265	-1.42125	3.24646	5e-05	0.000159772	yes	455.407	-1.4697	0.285721	-5.14384	2.69179e-07	1.42293e-06	conserved Plasmodium protein, unknown function
OOK	PBANKA_131460	NA	berg13:598392-599953	13.04	34.9211	-1.42116	2.55821	0.0003	0.000840423	yes	62.1222	-2.31696	0.518825	-4.46579	7.97734e-06	3.20545e-05	acetyl-CoA acetyltransferase, putative
OOK	PBANKA_010710	NA	berg01:264342-265295	123.917	330.733	-1.4163	3.31027	5e-05	0.000159772	yes	538.916	-1.67134	0.234697	-7.12127	1.06935e-12	1.48851e-11	proteasome subunit alpha type-2, putative
OOK	PBANKA_145580	NA	berg14:2107481-2109239	4.07169	10.8605	-1.41539	1.72711	0.0128	0.0241701	yes	524.2	-1.39209	0.440666	-3.15906	0.00158276	0.00374164	GAS8-like protein, putative
OOK	PBANKA_050710	NA	berg05:302934-303822	183.539	489.55	-1.41537	3.21372	5e-05	0.000159772	yes	633.77	-1.34745	0.295352	-4.56218	5.06257e-06	2.12566e-05	CDGSH iron-sulfur domain-containing protein, putative
OOK	PBANKA_020890	NA	berg02:330723-332049	56.0267	149.436	-1.41534	3.41438	5e-05	0.000159772	yes	307.467	-1.63578	0.493387	-3.31541	0.00091509	0.00228796	StAR-related lipid transfer protein, putative
OOK	PBANKA_134780	CPN20	berg13:1844128-1845687	551.878	1471.17	-1.41455	3.13894	5e-05	0.000159772	yes	2275.55	-1.08963	0.281158	-3.87552	0.000106398	0.000332828	20 kDa chaperonin, putative
OOK	PBANKA_110140	RAP2/3	berg11:61846-63013	60.6401	161.63	-1.41435	3.23354	5e-05	0.000159772	yes	947.411	-1.20241	0.299215	-4.01855	5.85563e-05	0.000194974	rhoptry-associated protein 2/3
OOK	PBANKA_123550	NA	berg12:1329975-1335171	5.47039	14.5703	-1.41331	3.38397	0.00035	0.000967221	yes	180.753	-1.18496	0.346979	-3.41508	0.000637642	0.00165651	conserved Plasmodium protein, unknown function
OOK	PBANKA_052270	NA	berg05:852803-854485	439.484	1170.16	-1.41282	3.10448	5e-05	0.000159772	yes	14674.7	-1.59508	0.396477	-4.02314	5.74269e-05	0.000191607	alpha tubulin 2
OOK	PBANKA_114210	NA	berg11:1557063-1568135	5.07769	13.5147	-1.41229	3.71487	5e-05	0.000159772	yes	277.976	-1.30257	0.285191	-4.56737	4.93873e-06	2.08086e-05	conserved Plasmodium protein, unknown function
OOK	PBANKA_051690	NA	berg05:627101-631313	41.0498	109.061	-1.40969	3.16763	5e-05	0.000159772	yes	1862.21	-1.45135	0.306175	-4.74025	2.13454e-06	9.57489e-06	S-adenosylmethionine decarboxylase, putative
OOK	PBANKA_113630	NA	berg11:1349255-1350479	141.3	374.386	-1.40577	3.20332	5e-05	0.000159772	yes	670.026	-1.34116	0.316668	-4.23522	2.28326e-05	8.30869e-05	RNA-binding protein, putative
OOK	PBANKA_133020	NA	berg13:1217727-1220397	11.8222	31.2293	-1.4014	3.26432	5e-05	0.000159772	yes	Not found differentially expressed by DESeq2						conserved Plasmodium protein, unknown function
OOK	PBANKA_120590	ApiAP2	berg12:200375-204572	11.9894	31.5757	-1.39705	3.14465	5e-05	0.000159772	yes	567.312	-1.44409	0.354487	-4.07375	4.62615e-05	0.000156612	transcription factor with AP2 domain(s), putative
OOK	PBANKA_081640	PFK9	berg08:663799-667699	125.338	329.774	-1.39566	3.08318	5e-05	0.000159772	yes	Not found differentially expressed by DESeq2						6-phosphofructokinase, putative
OOK	PBANKA_020430	NA	berg02:167535-168661	5.01884	13.1882	-1.39383	1.61468	0.0286	0.0493591	yes	Not found differentially expressed by DESeq2						#N/A
OOK	PBANKA_041280	eIF4E	berg04:469817-470501	79.8114	209.059	-1.38924	3.1218	5e-05	0.000159772	yes	598.968	-1.34789	0.268502	-5.02003	5.16644e-07	2.61062e-06	translation initiation factor 4E, putative
OOK	PBANKA_090500	RPS21	berg09:201371-201853	1831.97	4797.94	-1.38902	3.09926	5e-05	0.000159772	yes	1723.62	-1.37906	0.259156	-5.32135	1.03003e-07	5.97834e-07	40S ribosomal protein S21, putative
OOK	PBANKA_110170	NA	berg11:72389-73753	3.98141	10.3928	-1.38423	1.6452	0.02665	0.0463747	yes	Not found differentially expressed by DESeq2						conserved protein, unknown function
OOK	PBANKA_131600	NA	berg13:656037-657099	10.9052	28.4576	-1.38379	2.32201	0.0032	0.007049	yes	Not found differentially expressed by DESeq2						degradation in the ER (DER1) like protein, putative
OOK	PBANKA_031300	NA	berg03:453784-457132	2.8158	7.34683	-1.38358	2.35876	0.00715	0.014447	yes	Not found differentially expressed by DESeq2						conserved Plasmodium protein, unknown function
OOK	PBANKA_133940	NA	berg13:1531005-1532572	201.195	524.828	-1.38325	2.99471	5e-05	0.000159772	yes	Not found differentially expressed by DESeq2						micro-fibrillar-associated protein, putative
OOK	PBANKA_MIT0003	CYTB	PBANKA_MIT:3499-4630	27.7922	72.4317	-1.38194	2.93309	5e-05	0.000159772	yes	37.7579	-1.38221	0.579725	-2.38425	0.0171139	0.0314445	#N/A
OOK	PBANKA_030970	NA	berg03:347146-349183	5.49533	14.3126	-1.38101	2.52193	0.0077	0.0154239	yes	Not found differentially expressed by DESeq2						multidrug efflux pump, putative
OOK	PBANKA_081790	NA	berg08:713002-713836	71.7817	186.944	-1.38092	3.22988	5e-05	0.000159772	yes	362.345	-1.24606	0.389631	-3.19805	0.00138358	0.00332416	conserved Plasmodium protein, unknown function
OOK	PBANKA_041290	CTRP	berg04:474093-479811	1511.05	3932.56	-1.37991	2.2873	0.0003	0.000840423	yes	39750.1	-1.21086	0.335858	-3.60527	0.000311834	0.000870626	circumsporozoite- and TRAP-related protein
OOK	PBANKA_122230	NA	berg12:821777-823176	102.935	267.79	-1.37937	3.72409	5e-05	0.000159772	yes	318.101	-1.59639	0.326216	-4.89366	9.89792e-07	4.72339e-06	coatomer epsilon subunit, putative
OOK	PBANKA_070620	NT2	berg07:235575-237240	3.92461	10.2084	-1.37914	1.92352	0.0136	0.0255145	yes	41.6315	-1.46211	0.591818	-2.47053	0.0134911	0.0253148	nucleoside transporter 2, putative
OOK	PBANKA_081160	NA	berg08:513627-516660	8.01984	20.8379	-1.37756	2.79381	0.0001	0.000305856	yes	191.362	-1.04283	0.351023	-2.97084	0.00296988	0.00652837	selenophosphate synthetase, putative
OOK	PBANKA_060190	HMGB1	berg06:93926-94244	791.84	2055.63	-1.3763	3.21374	5e-05	0.000159772	yes	1606.92	-1.37097	0.345835	-3.96424	7.36313e-05	0.000239907	high mobility group protein B1, putative
OOK	PBANKA_130970	DDX5	berg13:430919-433887	383.711	995.811	-1.37585	2.84446	5e-05	0.000159772	yes	3626.93	-1.13811	0.3006	-3.78612	0.000153019	0.00045972	ATP-dependent RNA helicase DDX5, putative
OOK	PBANKA_120250	NA	berg12:97632-105446	1.9173	4.97444	-1.37546	2.5952	0.0005	0.00133307	yes	111.913	-1.5417	0.385847	-3.99562	6.45238e-05	0.000213526	WD repeat-containing protein, putative
OOK	PBANKA_143840	NA	berg14:1401185-1414099	12.6975	32.9324	-1.37497	3.69544	5e-05	0.000159772	yes	1257.33	-1.03539	0.258911	-3.99903	6.36027e-05	0.000210765	conserved Plasmodium protein, unknown function
OOK	PBANKA_080790	NA	berg08:372544-381067	232.841	603.568	-1.37417	2.6134	0.0004	0.00109043	yes	Not found differentially expressed by DESeq2						conserved Plasmodium protein, unknown function
OOK	PBANKA_145220	NA	berg14:1965016-1966923	136.701	353.905	-1.37234	3.23223	5e-05	0.000159772	yes	912.694	-1.14655	0.288973	-3.96767	7.25793e-05	0.000237115	periodic tryptophan protein 1, putative
OOK	PBANKA_144320	NA	berg14:1596475-1598021	15.6681	40.4725	-1.36912	2.66696	0.0005	0.00133307	yes	Not found differentially expressed by DESeq2						RNA pseudouridylate synthase, putative
OOK	PBANKA_140740	DCP2	berg14:293770-297895	39.1895	101.223	-1.369	3.2557	5e-05	0.000159772	yes	1736.06	-1.27406	0.18934	-6.72896	1.70882e-11	1.97185e-10	mRNA-decapping enzyme 2, putative
OOK	PBANKA_040700	NA	berg04:266473-266961	75.9293	196.086	-1.36875	2.37445	0.0004	0.00109043	yes	308.585	-1.837	0.379814	-4.83658	1.32093e-06	6.15843e-06	conserved Plasmodium protein, unknown function
OOK	PBANKA_081350	NA	berg08:581530-583438	164.94	424.397	-1.36348	3.16956	5e-05	0.000159772	yes	951.2	-1.69106	0.255686	-6.61382	3.74531e-11	4.02537e-10	conserved Plasmodium protein, unknown function
OOK	PBANKA_145520	NA	berg14:2093176-2095756	43.6521	112.304	-1.36328	3.22428	5e-05	0.000159772	yes	631.302	-1.20158	0.334332	-3.59396	0.000325685	0.000904619	DEAD/DEAH box ATP-dependent RNA helicase, putative
OOK	PBANKA_091850	NA	berg09:725684-726215	12.8973	33.1689	-1.36277	1.69441	0.0173	0.031637	yes	Not found differentially expressed by DESeq2						conserved Plasmodium protein, unknown function
OOK	PBANKA_020590	NA	berg02:225205-229614	32.4043	83.1409	-1.35937	3.37973	5e-05	0.000159772	yes	679.415	-1.67404	0.30399	-5.50689	3.65224e-08	2.28937e-07	lipid/sterol:H+ symporter, putative
OOK	PBANKA_040030	NA	berg04:13472-14393	25.521	65.4381	-1.35844	2.3731	0.00065	0.00168949	yes	98.5218	-1.65263	0.625769	-2.64096	0.00826723	0.0164061	#N/A
OOK	PBANKA_070730	GCN5	berg07:264951-269130	119.852	306.725	-1.35569	3.05615	5e-05	0.000159772	yes	2520.77	-1.32145	0.291084	-4.53977	5.63167e-06	2.34436e-05	histone acetyltransferase GCN5, putative
OOK	PBANKA_121020	PREBP	berg12:352526-355439	183.732	468.809	-1.35139	2.92403	5e-05	0.000159772	yes	13026.8	-1.32572	0.278492	-4.76033	1.93273e-06	8.72601e-06	PRE-binding protein, putative
OOK	PBANKA_140900	NA	berg14:348236-348848	17.947	45.7896	-1.35128	2.22008	0.0082	0.0163083	yes	Not found differentially expressed by DESeq2						conserved protein, unknown function
OOK	PBANKA_052410	NA	berg05:892879-893861	25.4782	64.9397	-1.34984	2.55287	0.00025	0.000711981	yes	59.2577	-3.04463	0.625229	-4.86962	1.11815e-06	5.2943e-06	conserved Plasmodium protein, unknown function
OOK	PBANKA_040540	NA	berg04:206408-207055	1755.68	4470.84	-1.34852	2.92285	5e-05	0.000159772	yes	4112.4	-1.55547	0.262165	-5.93319	2.97103e-09	2.25168e-08	40S ribosomal protein S12, putative
OOK	PBANKA_142490	NA	berg14:901221-901844	113.819	289.543	-1.34703	3.00218	5e-05	0.000159772	yes	383.975	-1.28664	0.262406	-4.90327	9.42562e-07	4.52467e-06	ubiquitin-conjugating enzyme, putative
OOK	PBANKA_040300	RPL44	berg04:123768-124253	1671.82	4251.99	-1.34672	3.01488	5e-05	0.000159772	yes	2569.07	-1.90509	0.242226	-7.8649	3.69378e-15	7.44581e-14	60S ribosomal protein L44, putative
OOK	PBANKA_091930	NA	berg09:753546-754973	128.972	327.683	-1.34525	3.12268	5e-05	0.000159772	yes	665.689	-1.14204	0.309938	-3.68475	0.000228931	0.000660813	spermidine synthase, putative
OOK	PBANKA_120720	AK1	berg12:264967-266022	66.0378	167.603	-1.34368	3.00219	5e-05	0.000159772	yes	590.021	-1.15154	0.231627	-4.97152	6.643e-07	3.27964e-06	adenylate kinase, putative
OOK	PBANKA_132500	NA	berg13:976800-977004	2477.57	6286.42	-1.34331	2.98116	5e-05	0.000159772	yes	2001.71	-1.24697	0.252869	-4.93131	8.16819e-07	3.96414e-06	40S ribosomal protein S28e, putative
OOK	PBANKA_083020	RhopH2	berg08:1134873-1139786	30.8654	78.152	-1.34029	3.24986	5e-05	0.000159772	yes	2250.67	-1.36419	0.299559	-4.554	5.26349e-06	2.20052e-05	high molecular weight rhoptry protein 2, putative
OOK	PBANKA_112080	SRP68	berg11:753914-756026	7.26635	18.3899	-1.33961	2.59938	0.0009	0.00226614	yes	232.273	-1.4015	0.364083	-3.84939	0.000118412	0.000366866	signal recognition particle subunit SRP68, putative
OOK	PBANKA_091320	NA	berg09:534154-535402	9.13249	23.1102	-1.33945	2.20949	0.00255	0.00576075	yes	150.288	-1.51481	0.360182	-4.20568	2.60295e-05	9.33218e-05	conserved Plasmodium membrane protein, unknown function
OOK	PBANKA_100260	P41	berg10:126552-127749	81.9073	206.968	-1.33734	3.22057	5e-05	0.000159772	yes	596.937	-1.19234	0.316892	-3.76262	0.000168145	0.000501135	6-cysteine protein
OOK	PBANKA_142590	NA	berg14:942969-946969	6.31741	15.9402	-1.33527	2.74897	0.00015	0.000444344	yes	475.519	-1.40738	0.462886	-3.04044	0.00236231	0.00530318	conserved Plasmodium protein, unknown function
OOK	PBANKA_094250	NA	berg09:1570575-1571972	165.502	416.84	-1.33265	3.2408	5e-05	0.000159772	yes	1221.19	-1.50635	0.24717	-6.09438	1.09859e-09	9.13862e-09	conserved Plasmodium protein, unknown function
OOK	PBANKA_123450	NA	berg12:1298844-1301155	420.504	1056.22	-1.32872	3.22251	5e-05	0.000159772	yes	1679.4	-1.12284	0.18436	-6.0905	1.12558e-09	9.34714e-09	conserved Plasmodium protein, unknown function
OOK	PBANKA_136060	LRR4.1	berg13:2299344-2301092	21.0311	52.8242	-1.32867	2.36218	0.0006	0.00157037	yes	Not found differentially expressed by DESeq2						leucine-rich repeat protein
OOK	PBANKA_030700	NA	berg03:247679-248524	3041.41	7634.62	-1.32782	2.88501	5e-05	0.000159772	yes	2917.97	-1.61659	0.285367	-5.66494	1.47076e-08	9.97897e-08	60S ribosomal protein L37ae, putative
OOK	PBANKA_142250	NA	berg14:831621-834138	4.06083	10.1896	-1.32726	2.29198	0.0061	0.0125449	yes	Not found differentially expressed by DESeq2						RAP protein, putative
OOK	PBANKA_140960	NA	berg14:362913-364368	134.642	336.933	-1.32333	2.89572	5e-05	0.000159772	yes	2979.31	-1.18701	0.376483	-3.15289	0.00161664	0.00381245	conserved Plasmodium protein, unknown function
OOK	PBANKA_135120	NA	berg13:1939054-1941201	20.2389	50.627	-1.32278	3.03071	5e-05	0.000159772	yes	226.536	-1.52741	0.337007	-4.53228	5.83511e-06	2.41868e-05	conserved Plasmodium protein, unknown function
OOK	PBANKA_051860	NA	berg05:678749-681216	9.42635	23.5634	-1.32178	2.03475	0.00545	0.011349	yes	Not found differentially expressed by DESeq2						conserved Plasmodium protein, unknown function
OOK	PBANKA_080340	NA	berg08:180815-181544	862.594	2149.4	-1.31718	2.30328	0.00075	0.00192218	yes	1070.68	-1.12914	0.257729	-4.3811	1.18083e-05	4.54913e-05	40S ribosomal protein S29, putative
OOK	PBANKA_136140	NA	berg13:2339477-2340966	5.33329	13.2578	-1.31375	1.70909	0.02805	0.0485197	yes	87.3685	-1.01677	0.411212	-2.47261	0.013413	0.0251828	conserved Plasmodium protein, unknown function
OOK	PBANKA_123420	RPS24	berg12:1284278-1284782	2122.61	5275.39	-1.31344	2.86735	5e-05	0.000159772	yes	4070.63	-1.35755	0.226797	-5.98575	2.15394e-09	1.68229e-08	40S ribosomal protein S24, putative
OOK	PBANKA_102720	NA	berg10:1075579-1079294	4.30718	10.6878	-1.31115	2.5329	0.0031	0.0068511	yes	97.019	-1.08275	0.441374	-2.45314	0.0141614	0.0264397	conserved Plasmodium protein, unknown function
OOK	PBANKA_103030	NTF2	berg10:1190101-1190844	739.661	1835.29	-1.31107	3.05249	5e-05	0.000159772	yes	Not found differentially expressed by DESeq2						nuclear transport factor 2, putative
OOK	PBANKA_021410	NA	berg02:548816-549303	73.5038	182.187	-1.30953	1.86474	0.0065	0.0132696	yes	64.0631	-1.37336	0.46451	-2.95659	0.00311062	0.00679676	conserved Plasmodium protein, unknown function
OOK	PBANKA_080550	NA	berg08:261393-264479	5.34315	13.2379	-1.30892	2.41263	0.0008	0.00203521	yes	322.59	-1.33818	0.457848	-2.92277	0.00346934	0.00749069	conserved Plasmodium protein, unknown function
OOK	PBANKA_120970	NA	berg12:338582-340382	9.28983	23.0142	-1.3088	2.43005	0.00175	0.00412211	yes	Not found differentially expressed by DESeq2						conserved Plasmodium protein, unknown function
OOK	PBANKA_114170	NA	berg11:1550577-1551355	1758.62	4353.15	-1.30762	2.90592	5e-05	0.000159772	yes	3895.55	-1.13053	0.218379	-5.17692	2.25583e-07	1.20427e-06	ubiquitin-60S ribosomal protein L40, putative
OOK	PBANKA_090480	NA	berg09:198833-199806	15.0773	37.2628	-1.30536	2.17804	0.0027	0.0060562	yes	Not found differentially expressed by DESeq2						conserved Plasmodium protein, unknown function
OOK	PBANKA_040650	CCT7	berg04:251592-253356	48.452	119.659	-1.3043	3.06062	5e-05	0.000159772	yes	768.548	-1.066	0.273387	-3.89925	9.64928e-05	0.000304391	T-complex protein 1 subunit eta, putative
OOK	PBANKA_114470	ERCC4	berg11:1641893-1646387	9.32697	22.9846	-1.30119	2.97788	5e-05	0.000159772	yes	305.407	-1.02791	0.331456	-3.10121	0.00192734	0.00443534	DNA repair endonuclease, putative
OOK	PBANKA_124450	NA	berg12:1654164-1654982	28.8692	71.0829	-1.29997	2.413	0.0007	0.00180456	yes	183.759	-1.2675	0.376503	-3.3665	0.000761279	0.00194034	SNARE protein, putative
OOK	PBANKA_051700	ETRAMP10.2	berg05:634390-635332	378.707	928.844	-1.29435	3.00019	5e-05	0.000159772	yes	3327.52	-1.049	0.33377	-3.14287	0.00167301	0.00392335	early transcribed membrane protein
OOK	PBANKA_103620	NA	berg10:1434087-1434951	266.812	653.786	-1.29299	2.89643	0.0001	0.000305856	yes	Not found differentially expressed by DESeq2						RNA-binding protein, putative
OOK	PBANKA_140270	NA	berg14:123510-125186	17.4941	42.8567	-1.29265	2.69919	0.00035	0.000967221	yes	174.968	-1.09428	0.297446	-3.67891	0.000234233	0.000674512	CorA-like Mg2+ transporter protein, putative
OOK	PBANKA_100710	NA	berg10:302146-303525	15.2412	37.2871	-1.2907	2.46379	0.0011	0.00271479	yes	195.899	-1.36448	0.35778	-3.81373	0.000136882	0.000417435	conserved Plasmodium protein, unknown function
OOK	PBANKA_111120	ARNP	berg11:439535-440063	63.4368	155.1	-1.2898	2.61351	0.0001	0.000305856	yes	Not found differentially expressed by DESeq2						apical rhoptry neck protein, putative
OOK	PBANKA_092990	NA	berg09:1132540-1134949	39.3195	95.9006	-1.28629	3.07603	5e-05	0.000159772	yes	649.041	-1.26429	0.231068	-5.4715	4.46237e-08	2.75104e-07	heat shock protein 90, putative
OOK	PBANKA_111580	NA	berg11:579265-579859	29.7858	72.5211	-1.28378	2.2634	0.0025	0.00566103	yes	128.345	-1.48842	0.364271	-4.08601	4.38853e-05	0.000149296	conserved Plasmodium protein, unknown function
OOK	PBANKA_062140	NA	berg06:798180-801886	67.6259	164.563	-1.28299	3.04911	0.0001	0.000305856	yes	1418.43	-1.38019	0.215895	-6.39288	1.62794e-10	1.57227e-09	conserved Plasmodium protein, unknown function
OOK	PBANKA_040280	NA	berg04:114382-115972	44.032	107.117	-1.28256	3.05165	5e-05	0.000159772	yes	591.711	-1.87029	0.346015	-5.40521	6.47327e-08	3.85382e-07	EH (Eps15 homology) protein, putative
OOK	PBANKA_104000	NA	berg10:1555693-1558323	7.18816	17.4825	-1.28222	1.88453	0.00735	0.0147924	yes	419.267	-1.61476	0.341287	-4.73138	2.23001e-06	9.9847e-06	conserved Plasmodium protein, unknown function
OOK	PBANKA_120980	NA	berg12:340963-341776	192.483	468.1	-1.28209	3.02748	5e-05	0.000159772	yes	1058.39	-1.29784	0.274191	-4.73333	2.20862e-06	9.89806e-06	proteasome subunit beta type-5, putative
OOK	PBANKA_112750	GATB	berg11:1013215-1015327	7.64902	18.5978	-1.28178	2.47224	0.00125	0.00305096	yes	230.101	-1.09471	0.379793	-2.8824	0.00394663	0.00839436	glutamyl-tRNA(Gln) amidotransferase subunit B, putative
OOK	PBANKA_072080	NA	berg07:727576-728896	67.6517	164.483	-1.28174	2.99631	5e-05	0.000159772	yes	500.471	-1.2103	0.25465	-4.75281	2.00604e-06	9.04862e-06	RNA-binding protein NOB1, putative
OOK	PBANKA_041180	NA	berg04:432205-433797	82.3554	199.936	-1.27961	2.79863	5e-05	0.000159772	yes	291.243	-1.49528	0.2873	-5.20458	1.94439e-07	1.04852e-06	vesicle transport v-SNARE protein, putative
OOK	PBANKA_122010	POP1	berg12:744824-748455	26.3345	63.9311	-1.27956	3.19744	5e-05	0.000159772	yes	441.649	-1.00327	0.31951	-3.14001	0.00168941	0.00395146	ribonucleases P/MRP protein subunit POP1, putative
OOK	PBANKA_071520	NA	berg07:531590-533681	452.516	1097.42	-1.27807	2.86009	5e-05	0.000159772	yes	2200.65	-1.30044	0.254786	-5.10405	3.32468e-07	1.73484e-06	eukaryotic translation initiation factor, putative
OOK	PBANKA_020720	NA	berg02:266407-267559	13.945	33.7806	-1.27645	2.43281	0.00285	0.00636066	yes	Not found differentially expressed by DESeq2						vacuolar ATP synthase subunit c, putative
OOK	PBANKA_091130	NA	berg09:451568-452849	13.1101	31.7228	-1.27484	2.38309	0.00075	0.00192218	yes	102.032	-2.50352	0.474892	-5.27176	1.35123e-07	7.58877e-07	UVB-resistance protein UVR8 homologue, putative
OOK	PBANKA_145310	NA	berg14:1989475-1990996	51.6465	124.891	-1.27392	3.08737	5e-05	0.000159772	yes	3061.74	-1.02976	0.409948	-2.51192	0.0120076	0.0228398	sphingomyelin phosphodiesterase, putative
OOK	PBANKA_130100	NA	berg13:56652-59469	12.7841	30.9006	-1.27328	2.81503	5e-05	0.000159772	yes	271.01	-1.04123	0.380193	-2.73869	0.00616844	0.0126121	conserved protein, unknown function
OOK	PBANKA_130990	LAP	berg13:439200-441108	93.5874	225.67	-1.26983	3.0458	5e-05	0.000159772	yes	834.349	-1.89604	0.263277	-7.20168	5.94772e-13	8.65091e-12	M17 leucyl aminopeptidase, putative
OOK	PBANKA_080470	NA	berg08:236544-240837	11.028	26.5594	-1.26805	3.12087	5e-05	0.000159772	yes	387.603	-1.00247	0.285828	-3.50724	0.000452781	0.00121997	conserved Plasmodium protein, unknown function
OOK	PBANKA_061820	NA	berg06:703922-710533	76.0454	183.029	-1.26714	3.07581	5e-05	0.000159772	yes	Not found differentially expressed by DESeq2						phosphoinositide-binding protein, putative
OOK	PBANKA_102440	NA	berg10:942003-942414	3138.84	7553.13	-1.26684	2.48067	0.0004	0.00109043	yes	Not found differentially expressed by DESeq2						calmodulin, putative
OOK	PBANKA_100480	PTH2	berg10:219381-220473	125.957	302.876	-1.26579	2.84706	5e-05	0.000159772	yes	564.536	-1.22778	0.348215	-3.52593	0.000421992	0.00114336	peptidyl-tRNA hydrolase 2, putative
OOK	PBANKA_050920	NA	berg05:379166-382324	210.714	506.49	-1.26524	2.86238	0.0001	0.000305856	yes	Not found differentially expressed by DESeq2						formin 2, putative
OOK	PBANKA_051940	NA	berg05:706863-708657	205.789	494.594	-1.26508	3.21446	5e-05	0.000159772	yes	2706.39	-1.26192	0.310678	-4.06183	4.86896e-05	0.000163918	conserved Plasmodium protein, unknown function
OOK	PBANKA_060850	NA	berg06:344346-345276	39.6657	95.1178	-1.26182	2.7844	0.00015	0.000444344	yes	259.238	-1.24301	0.326463	-3.8075	0.000140377	0.000425952	SNARE protein, putative
OOK	PBANKA_113570	CELF1	berg11:1322258-1323945	135.718	325.403	-1.26161	2.7992	0.00015	0.000444344	yes	Not found differentially expressed by DESeq2						CUGBP Elav-like family member 1, putative
OOK	PBANKA_100190	NA	berg10:92175-92735	22.192	53.1657	-1.26045	1.79583	0.011	0.0211472	yes	99.9178	-1.24468	0.338002	-3.68247	0.000230982	0.000665546	conserved Plasmodium protein, unknown function
OOK	PBANKA_061740	NA	berg06:681087-689733	3.03569	7.27209	-1.26035	2.68851	0.0001	0.000305856	yes	190.596	-1.17504	0.37109	-3.16645	0.00154313	0.00365863	conserved Plasmodium protein, unknown function
OOK	PBANKA_010170	NA	berg01:58763-60211	20.899	50.0584	-1.26018	2.66325	0.00025	0.000711981	yes	513.59	-1.31296	0.270273	-4.8579	1.18637e-06	5.58465e-06	conserved Plasmodium protein, unknown function
OOK	PBANKA_140550	RRP40	berg14:219242-220342	36.8924	88.1659	-1.2569	2.52798	0.001	0.00249004	yes	233.378	-1.05382	0.336496	-3.13173	0.00173781	0.00405099	exosome complex component RRP40, putative
OOK	PBANKA_112200	NAB2	berg11:798431-802512	137.555	328.399	-1.25544	2.84133	5e-05	0.000159772	yes	1853.51	-1.08373	0.210905	-5.13847	2.76984e-07	1.46101e-06	nuclear polyadenylated RNA-binding protein NAB2, putative
OOK	PBANKA_094010	NA	berg09:1491260-1496052	38.3288	91.3584	-1.25311	3.06241	5e-05	0.000159772	yes	Not found differentially expressed by DESeq2						protein kinase, putative
OOK	PBANKA_124190	UBC13	berg12:1568760-1569663	352.06	838.129	-1.25135	2.91692	5e-05	0.000159772	yes	1029.83	-1.10403	0.278361	-3.96617	7.30367e-05	0.000238449	ubiquitin-conjugating enzyme E2 N, putative
OOK	PBANKA_101960	VPS3	berg10:774421-778885	21.1036	50.1845	-1.24975	3.40055	5e-05	0.000159772	yes	Not found differentially expressed by DESeq2						vacuolar protein sorting-associated protein 3, putative
OOK	PBANKA_143560	DRN1	berg14:1293126-1294539	40.2466	95.7019	-1.24968	2.84029	5e-05	0.000159772	yes	Not found differentially expressed by DESeq2						debranching enzyme-associated ribonuclease, putative
OOK	PBANKA_031450	RPS26	berg03:511306-511630	2204.66	5241.53	-1.24944	2.80514	5e-05	0.000159772	yes	2811.06	-1.38651	0.233214	-5.94524	2.76048e-09	2.10525e-08	40S ribosomal protein S26, putative
OOK	PBANKA_113690	PIAS	berg11:1369719-1373822	13.1997	31.3409	-1.24754	2.75289	5e-05	0.000159772	yes	Not found differentially expressed by DESeq2						E3 SUMO-protein ligase PIAS, putative
OOK	PBANKA_093230	ApiAP2	berg09:1212996-1214278	27.4117	65.0712	-1.24723	2.32425	0.0005	0.00133307	yes	Not found differentially expressed by DESeq2						transcription factor with AP2 domain(s), putative
OOK	PBANKA_080310	MCM7	berg08:160364-162848	61.0354	144.578	-1.24413	2.91948	5e-05	0.000159772	yes	2039.78	-1.20637	0.330735	-3.64754	0.000264765	0.000751741	DNA replication licensing factor MCM7, putative
OOK	PBANKA_101200	NA	berg10:518371-519282	16.8251	39.8176	-1.24279	2.1503	0.00405	0.00870637	yes	Not found differentially expressed by DESeq2						SF-assemblin, putative
OOK	PBANKA_114010	NA	berg11:1496844-1502331	30.9431	73.1248	-1.24074	2.9608	5e-05	0.000159772	yes	972.821	-1.0145	0.276952	-3.6631	0.000249184	0.000712499	conserved Plasmodium protein, unknown function
OOK	PBANKA_040900	NA	berg04:340038-340818	147.675	348.942	-1.24056	2.79632	5e-05	0.000159772	yes	Not found differentially expressed by DESeq2						conserved Plasmodium protein, unknown function
OOK	PBANKA_100680	NA	berg10:293152-294568	21.2725	50.2596	-1.24041	2.60794	0.00025	0.000711981	yes	245.072	-1.20224	0.347743	-3.45728	0.000545658	0.00144222	protein SOF1, putative
OOK	PBANKA_120180	NA	berg12:69426-74574	10.2428	24.1869	-1.23962	2.95122	0.00015	0.000444344	yes	3051.93	-1.04228	0.384261	-2.71244	0.00667908	0.0135745	conserved Plasmodium protein, unknown function
OOK	PBANKA_141000	RPT1	berg14:373184-374757	88.2066	208.171	-1.23881	3.01068	5e-05	0.000159772	yes	1546.97	-1.3342	0.225326	-5.9212	3.1961e-09	2.41848e-08	26S protease regulatory subunit 7, putative
OOK	PBANKA_123740	SufA	berg12:1416395-1417450	32.297	76.1568	-1.23757	2.13356	0.0022	0.00505355	yes	81.6432	-1.40921	0.368548	-3.82369	0.000131472	0.000402451	iron-sulfur assembly protein
OOK	PBANKA_141830	PRP2	berg14:679007-682826	49.9523	117.641	-1.23577	2.95001	5e-05	0.000159772	yes	1011.53	-1.10175	0.293866	-3.74914	0.000177439	0.000524331	rhoptry protein 2, putative
OOK	PBANKA_061910	NA	berg06:738543-739318	2183.68	5139.64	-1.2349	2.54429	0.0002	0.000578969	yes	4918.74	-1.09838	0.262213	-4.18886	2.80356e-05	9.94865e-05	40S ribosomal protein S5, putative
OOK	PBANKA_103710	NA	berg10:1462637-1466211	17.7606	41.758	-1.23337	2.87272	5e-05	0.000159772	yes	Not found differentially expressed by DESeq2						GTPase-activating protein, putative
OOK	PBANKA_114530	NA	berg11:1667438-1675586	1.3944	3.27245	-1.23073	2.1964	0.00495	0.0104126	yes	Not found differentially expressed by DESeq2						conserved Plasmodium protein, unknown function
OOK	PBANKA_083010	NA	berg08:1131723-1133553	5.88649	13.792	-1.22835	2.27052	0.0179	0.0325821	yes	Not found differentially expressed by DESeq2						conserved Plasmodium protein, unknown function
OOK	PBANKA_010730	CCT6	berg01:269622-271338	80.7581	188.878	-1.22578	2.92795	5e-05	0.000159772	yes	Not found differentially expressed by DESeq2						T-complex protein 1 subunit zeta, putative
OOK	PBANKA_142710	AQP2	berg14:993201-994989	66.3857	155.18	-1.225	2.98206	5e-05	0.000159772	yes	Not found differentially expressed by DESeq2						aquaporin, putative
OOK	PBANKA_010690	NA	berg01:257207-260459	6.18534	14.4325	-1.2224	2.48549	0.00095	0.00237923	yes	Not found differentially expressed by DESeq2						conserved Plasmodium protein, unknown function
OOK	PBANKA_030860	NA	berg03:304041-305769	80.3351	187.217	-1.22061	2.91035	5e-05	0.000159772	yes	Not found differentially expressed by DESeq2						asparagine--tRNA ligase, putative
OOK	PBANKA_112700	CEPT	berg11:999320-1001805	376.6	875.752	-1.21749	2.71737	5e-05	0.000159772	yes	2951.83	-1.08852	0.253025	-4.30201	1.69259e-05	6.36423e-05	choline/ethanolaminephosphotransferase
OOK	PBANKA_130490	NA	berg13:235525-237199	3.83103	8.90265	-1.2165	1.74801	0.02515	0.0440687	yes	Not found differentially expressed by DESeq2						conserved Plasmodium protein, unknown function
OOK	PBANKA_060730	NA	berg06:298166-300821	27.1221	62.8544	-1.21254	3.00176	5e-05	0.000159772	yes	426.878	-1.42653	0.25647	-5.56215	2.66464e-08	1.71682e-07	zinc finger protein, putative
OOK	PBANKA_124260	NA	berg12:1590572-1590947	439.694	1018.36	-1.21168	2.90324	5e-05	0.000159772	yes	Not found differentially expressed by DESeq2						proteasome maturation factor UMP1, putative
OOK	PBANKA_010880	NA	berg01:342641-343052	800.483	1850.92	-1.2093	2.76187	5e-05	0.000159772	yes	Not found differentially expressed by DESeq2						histone H3, putative
OOK	PBANKA_114300	NA	berg11:1594593-1595706	107.519	248.608	-1.20928	2.77614	5e-05	0.000159772	yes	702.63	-1.2173	0.271296	-4.487	7.22316e-06	2.92417e-05	U1 small nuclear ribonucleoprotein, putative
OOK	PBANKA_040150	NA	berg04:64221-68233	39.2836	90.7927	-1.20865	2.94721	5e-05	0.000159772	yes	1077.14	-2.283	0.224394	-10.1741	2.58872e-24	2.32889e-22	exportin-1, putative
OOK	PBANKA_060420	NA	berg06:162377-166006	29.5426	68.2574	-1.20819	2.83385	5e-05	0.000159772	yes	917.142	-1.23738	0.297525	-4.15892	3.19755e-05	0.0001124	zinc finger protein, putative
OOK	PBANKA_071730	CRK3	berg07:593966-597763	89.9883	207.904	-1.20811	2.64692	0.0001	0.000305856	yes	2008.61	-1.05521	0.314531	-3.35487	0.000794032	0.00201116	cdc2-related protein kinase 3
OOK	PBANKA_143070	NA	berg14:1120984-1122230	197.282	455.698	-1.20782	2.87495	5e-05	0.000159772	yes	1305.56	-1.03077	0.244306	-4.21917	2.45205e-05	8.85656e-05	conserved Plasmodium protein, unknown function
OOK	PBANKA_040160	NSF	berg04:70864-73198	19.7634	45.6241	-1.20697	2.63953	0.0003	0.000840423	yes	441.238	-1.02429	0.412531	-2.48295	0.0130299	0.0245535	N-ethylmaleimide-sensitive fusion protein, putative
OOK	PBANKA_112560	NA	berg11:921008-923265	488.575	1125.64	-1.20409	2.59467	0.0003	0.000840423	yes	5154.54	-1.24755	0.261229	-4.77572	1.7907e-06	8.1377e-06	pyruvate kinase, putative
OOK	PBANKA_041480	NA	berg04:539581-540646	97.8036	224.363	-1.19788	2.81367	5e-05	0.000159772	yes	507.108	-1.13693	0.291776	-3.89659	9.75559e-05	0.000307345	arginase
OOK	PBANKA_143790	NA	berg14:1380977-1381967	35.4877	81.378	-1.19732	1.83896	0.00875	0.017273	yes	Not found differentially expressed by DESeq2						conserved Plasmodium protein, unknown function
OOK	PBANKA_071700	NA	berg07:584612-585752	11.4117	26.116	-1.19442	2.02304	0.0038	0.00822506	yes	143.955	-1.19129	0.362837	-3.28327	0.00102611	0.0025394	ATPase, putative
OOK	PBANKA_123650	NA	berg12:1365333-1367544	20.2845	46.4216	-1.19442	2.67864	0.0003	0.000840423	yes	581.698	-1.07745	0.354179	-3.0421	0.00234934	0.00527651	#N/A
OOK	PBANKA_145760	NA	berg14:2163179-2166822	6.37733	14.5564	-1.19063	2.43759	0.00085	0.00215052	yes	155.912	-1.10854	0.313697	-3.5338	0.000409629	0.00111546	conserved Plasmodium protein, unknown function
OOK	PBANKA_134680	NA	berg13:1817759-1819118	252.213	575.609	-1.19045	2.75619	5e-05	0.000159772	yes	1072.15	-1.0583	0.214823	-4.92637	8.37733e-07	4.05753e-06	Qa-SNARE protein, putative
OOK	PBANKA_093360	NA	berg09:1257253-1257973	13.6857	31.1841	-1.18814	1.70362	0.0181	0.0328987	yes	Not found differentially expressed by DESeq2						dynein light chain 2, putative
OOK	PBANKA_102400	NA	berg10:919580-921764	13.8186	31.4684	-1.18729	2.67266	0.00145	0.00348715	yes	Not found differentially expressed by DESeq2						thioredoxin-like protein, putative
OOK	PBANKA_111700	H2A	berg11:621543-621945	2680.83	6092.43	-1.18434	2.58618	0.0003	0.000840423	yes	7886.56	-1.19104	0.265649	-4.4835	7.34274e-06	2.97011e-05	histone H2A, putative
OOK	PBANKA_112960	NA	berg11:1106391-1108883	170.62	387.485	-1.18335	2.38477	0.0003	0.000840423	yes	Not found differentially expressed by DESeq2						conserved Plasmodium protein, unknown function
OOK	PBANKA_121390	NA	berg12:505632-507234	12.0625	27.3874	-1.18298	2.32075	0.0008	0.00203521	yes	147.207	-1.57755	0.438836	-3.59486	0.000324571	0.000902039	conserved Plasmodium protein, unknown function
OOK	PBANKA_050640	NA	berg05:273537-275826	7.74984	17.5956	-1.18297	2.19918	0.00565	0.0117184	yes	Not found differentially expressed by DESeq2						conserved Plasmodium membrane protein, unknown function
OOK	PBANKA_133710	SF1	berg13:1453136-1455363	268.573	609.072	-1.1813	2.57334	0.0002	0.000578969	yes	3483.49	-1.36812	0.276216	-4.95307	7.30506e-07	3.57022e-06	splicing factor 1, putative
OOK	PBANKA_142670	NA	berg14:978674-981131	24.5268	55.563	-1.17976	2.71517	5e-05	0.000159772	yes	282.675	-1.07052	0.25806	-4.14835	3.34879e-05	0.000116568	dihydropteroate synthetase, putative
OOK	PBANKA_130140	NA	berg13:70594-71717	182.376	412.604	-1.17784	2.74058	5e-05	0.000159772	yes	843.519	-2.49933	0.275029	-9.08752	1.01326e-19	4.51597e-18	proteasome subunit alpha type-1, putative
OOK	PBANKA_100570	NA	berg10:251985-255207	36.4721	82.4373	-1.17651	2.7343	5e-05	0.000159772	yes	574.286	-1.06252	0.346506	-3.06638	0.00216669	0.00493011	conserved Plasmodium protein, unknown function
OOK	PBANKA_123700	NA	berg12:1378136-1380205	353.193	798.305	-1.17648	2.78369	5e-05	0.000159772	yes	1805.49	-1.12976	0.306772	-3.68275	0.000230733	0.000665223	S-adenosylmethionine-dependent methyltransferase, putative
OOK	PBANKA_091770	NA	berg09:699516-702387	19.3511	43.7039	-1.17535	2.75706	0.0002	0.000578969	yes	261.056	-1.22682	0.346169	-3.544	0.0003941	0.001078	conserved Plasmodium protein, unknown function
OOK	PBANKA_102810	NA	berg10:1106861-1108247	23.5481	53.1727	-1.17507	2.52916	0.0006	0.00157037	yes	Not found differentially expressed by DESeq2						RNA guanylyltransferase, putative
OOK	PBANKA_101940	NA	berg10:768340-769625	1036.54	2340.32	-1.17493	2.48003	0.0003	0.000840423	yes	Not found differentially expressed by DESeq2						60S ribosomal protein L7-3, putative
OOK	PBANKA_101150	NA	berg10:491124-505494	5.24443	11.837	-1.17445	2.97634	0.0001	0.000305856	yes	Not found differentially expressed by DESeq2						conserved Plasmodium protein, unknown function
OOK	PBANKA_060820	ATP11	berg06:336498-337071	31.2372	70.4897	-1.17414	1.99458	0.0038	0.00822506	yes	Not found differentially expressed by DESeq2						ATP synthase mitochondrial F1 complex assembly factor 1, putative
OOK	PBANKA_113990	NA	berg11:1490745-1491285	27.4267	61.8844	-1.17399	1.96277	0.0057	0.011806	yes	Not found differentially expressed by DESeq2						conserved Plasmodium protein, unknown function
OOK	PBANKA_120510	NA	berg12:181539-183008	487.362	1097.85	-1.17162	2.72308	5e-05	0.000159772	yes	6058.78	-1.02908	0.376407	-2.73395	0.00625789	0.0127735	PPPDE peptidase, putative
OOK	PBANKA_061450	NA	berg06:559111-560347	146.316	329.48	-1.17111	2.77624	5e-05	0.000159772	yes	Not found differentially expressed by DESeq2						eukaryotic translation initiation factor subunit, putative
OOK	PBANKA_020170	NA	berg02:100585-100843	1669.91	3749.82	-1.16705	2.55068	0.0001	0.000305856	yes	Not found differentially expressed by DESeq2						conserved Plasmodium protein, unknown function
OOK	PBANKA_011140	NA	berg01:422419-423186	322.417	723.933	-1.16693	2.3396	0.0008	0.00203521	yes	Not found differentially expressed by DESeq2						conserved Plasmodium protein, unknown function
OOK	PBANKA_136510	NA	berg13:2459300-2463710	4.39599	9.86229	-1.16573	2.33425	0.00205	0.00474774	yes	328.046	-1.51082	0.32087	-4.70852	2.49525e-06	1.11313e-05	conserved Plasmodium protein, unknown function
OOK	PBANKA_051340	NA	berg05:519370-520930	15.1448	33.9727	-1.16555	2.28227	0.00125	0.00305096	yes	Not found differentially expressed by DESeq2						conserved Plasmodium protein, unknown function
OOK	PBANKA_145930	NA	berg14:2218444-2219575	979.417	2196.45	-1.16518	2.42285	0.0005	0.00133307	yes	Not found differentially expressed by DESeq2						actin I
OOK	PBANKA_144840	NA	berg14:1819625-1820474	75.8942	170.178	-1.16499	2.54479	5e-05	0.000159772	yes	Not found differentially expressed by DESeq2						conserved Plasmodium protein, unknown function
OOK	PBANKA_141970	DHHC8	berg14:730046-732282	117.011	262.262	-1.16436	2.73489	5e-05	0.000159772	yes	579.042	-1.00125	0.339074	-2.9529	0.00314804	0.00686717	palmitoyltransferase, putative
OOK	PBANKA_142240	NA	berg14:826115-828749	30.3968	68.0405	-1.16248	2.74453	5e-05	0.000159772	yes	705.765	-1.19066	0.269983	-4.41012	1.03313e-05	4.02803e-05	importin beta, putative
OOK	PBANKA_131180	NA	berg13:498999-502644	13.4385	30.0658	-1.16175	2.73658	0.00015	0.000444344	yes	274.298	-1.01934	0.296941	-3.43282	0.000597332	0.00156265	U3 small nucleolar RNA-associated protein 12, putative
OOK	PBANKA_113020	ERD2	berg11:1127489-1128546	35.6316	79.7029	-1.16148	2.25338	0.0015	0.00359338	yes	274.575	-1.04197	0.357539	-2.91429	0.00356496	0.00765971	ER lumen protein retaining receptor, putative
OOK	PBANKA_090650	NA	berg09:242894-243700	681.902	1522.26	-1.15858	2.74865	5e-05	0.000159772	yes	1200.01	-1.18595	0.194344	-6.10234	1.04526e-09	8.72491e-09	60S ribosomal protein L28, putative
OOK	PBANKA_010090	NA	berg01:32841-36862	39.6653	88.4961	-1.15774	2.72445	5e-05	0.000159772	yes	Not found differentially expressed by DESeq2						ATP-dependent RNA helicase, putative
OOK	PBANKA_142400	NA	berg14:872350-873895	14.9495	33.3458	-1.15741	2.35756	0.001	0.00249004	yes	Not found differentially expressed by DESeq2						conserved Plasmodium protein, unknown function
OOK	PBANKA_051750	NA	berg05:647030-648877	100.825	224.538	-1.1551	2.73564	5e-05	0.000159772	yes	920.008	-1.5814	0.245157	-6.45058	1.11425e-10	1.11226e-09	bromodomain protein 1, putative
OOK	PBANKA_041470	NA	berg04:537058-539095	75.0027	166.951	-1.15441	2.93061	5e-05	0.000159772	yes	617.553	-1.23656	0.238117	-5.19306	2.06869e-07	1.11046e-06	zinc finger protein, putative
OOK	PBANKA_082280	NA	berg08:879558-880221	249.181	554.458	-1.15389	2.65664	5e-05	0.000159772	yes	921.982	-1.0156	0.302801	-3.35403	0.000796437	0.00201515	conserved Plasmodium protein, unknown function
OOK	PBANKA_120790	NA	berg12:281820-283011	72.9621	162.25	-1.153	2.67084	0.0001	0.000305856	yes	202.617	-4.95237	0.560959	-8.82841	1.06177e-18	4.06149e-17	protein phosphatase, putative
OOK	PBANKA_101140	NA	berg10:483250-488050	15.7109	34.9126	-1.15199	2.68125	5e-05	0.000159772	yes	2143.73	-1.10727	0.343047	-3.22776	0.00124762	0.00303806	DNA topoisomerase 2, putative
OOK	PBANKA_041700	SPC3	berg04:647075-647633	25.9384	57.6252	-1.15161	1.78822	0.00935	0.0183103	yes	249.855	-1.70848	0.429355	-3.97918	6.91545e-05	0.000227302	signal peptidase complex subunit 3, putative
OOK	PBANKA_141890	Rab11a	berg14:695847-697406	323.042	717.566	-1.15139	2.69424	5e-05	0.000159772	yes	3505.86	-1.3873	0.359002	-3.86432	0.000111399	0.000346909	ras-related protein Rab-11A
OOK	PBANKA_052310	NA	berg05:868499-869672	27.6757	61.4735	-1.15135	2.43847	0.00045	0.00121259	yes	Not found differentially expressed by DESeq2						eukaryotic initiation factor, putative
OOK	PBANKA_083180	NA	berg08:1204472-1206863	22.255	49.3753	-1.14966	2.86897	5e-05	0.000159772	yes	Not found differentially expressed by DESeq2						elongation factor Tu, putative
OOK	PBANKA_062280	NA	berg06:863224-865823	175.362	388.909	-1.14909	2.65521	0.00015	0.000444344	yes	2001.02	-1.15782	0.212689	-5.44371	5.21826e-08	3.18471e-07	conserved Plasmodium protein, unknown function
OOK	PBANKA_145050	XAB2	berg14:1905886-1909188	33.1884	73.5717	-1.14847	2.84207	5e-05	0.000159772	yes	Not found differentially expressed by DESeq2						pre-mRNA-splicing factor SYF1, putative
OOK	PBANKA_081240	CRMP1	berg08:540099-549724	1.67832	3.7197	-1.14817	2.10766	0.00315	0.006951	yes	Not found differentially expressed by DESeq2						cysteine repeat modular protein 1
OOK	PBANKA_141600	NA	berg14:596205-596481	109.367	242.268	-1.14743	1.95869	0.00435	0.00928109	yes	Not found differentially expressed by DESeq2						conserved Plasmodium protein, unknown function
OOK	PBANKA_082060	NA	berg08:804654-805383	25.8535	57.2563	-1.14708	2.07373	0.003	0.00665089	yes	Not found differentially expressed by DESeq2						pyridoxal 5'-phosphate dependent enzyme class III, putative
OOK	PBANKA_052380	NA	berg05:882658-883162	76.9337	170.311	-1.14648	2.39161	0.0002	0.000578969	yes	156.887	-1.30972	0.418253	-3.13142	0.00173964	0.00405333	asparagine rich protein, putative
OOK	PBANKA_062130	NA	berg06:792331-797820	16.3732	36.2213	-1.1455	2.9148	0.0001	0.000305856	yes	1196.43	-1.1376	0.264512	-4.30077	1.70203e-05	6.38493e-05	conserved Plasmodium protein, unknown function
OOK	PBANKA_020060	NA	berg02:24810-26305	91.0493	200.788	-1.14096	2.67076	0.0001	0.000305856	yes	Not found differentially expressed by DESeq2						fam-a protein
OOK	PBANKA_071790	NA	berg07:609255-611163	163.852	360.885	-1.13915	2.59884	5e-05	0.000159772	yes	Not found differentially expressed by DESeq2						RNA-binding protein, putative
OOK	PBANKA_091030	GCalpha	berg09:413894-425474	1.66154	3.65864	-1.13879	2.26076	0.00135	0.00326807	yes	415.859	-1.03233	0.304085	-3.39487	0.000686619	0.00177331	guanylyl cyclase, putative
OOK	PBANKA_102640	NA	berg10:1047296-1048567	15.3231	33.7394	-1.13872	2.1001	0.0031	0.0068511	yes	Not found differentially expressed by DESeq2						conserved Plasmodium protein, unknown function
OOK	PBANKA_093180	PDX2	berg09:1194661-1196060	32.9078	72.3504	-1.13657	2.14289	0.00175	0.00412211	yes	Not found differentially expressed by DESeq2						pyridoxine biosynthesis protein PDX2, putative
OOK	PBANKA_121300	ADA2	berg12:466418-473567	24.7503	54.3339	-1.13441	2.72938	5e-05	0.000159772	yes	Not found differentially expressed by DESeq2						transcriptional coactivator ADA2, putative
OOK	PBANKA_093860	CK2alpha	berg09:1421385-1422393	47.4026	104.051	-1.13425	2.55865	0.0002	0.000578969	yes	421.081	-1.07865	0.257454	-4.18968	2.79346e-05	9.92731e-05	casein kinase 2, alpha subunit
OOK	PBANKA_052140	RIO2	berg05:794785-796552	16.1982	35.5304	-1.13322	2.38391	0.001	0.00249004	yes	151.064	-1.29453	0.337587	-3.83466	0.00012574	0.000386857	serine/threonine protein kinase RIO2, putative
OOK	PBANKA_041090	NA	berg04:408372-409008	24.9401	54.5978	-1.13038	1.85886	0.0067	0.0136309	yes	Not found differentially expressed by DESeq2						conserved Plasmodium protein, unknown function
OOK	PBANKA_040530	NA	berg04:204461-205691	1479.78	3235.06	-1.12841	2.59395	5e-05	0.000159772	yes	2867.59	-1.1083	0.234949	-4.71718	2.39134e-06	1.06775e-05	40S ribosomal protein S23, putative
OOK	PBANKA_144380	MRP2	berg14:1626617-1632425	12.4838	27.2827	-1.12793	2.95784	5e-05	0.000159772	yes	Not found differentially expressed by DESeq2						ABC transporter C family member 2 multidrug resistance-associated protein 2
OOK	PBANKA_113730	NA	berg11:1392133-1398057	52.3197	114.328	-1.12776	2.64019	5e-05	0.000159772	yes	Not found differentially expressed by DESeq2						conserved Plasmodium protein, unknown function
OOK	PBANKA_111450	NA	berg11:534521-535616	7.27292	15.8778	-1.1264	1.66571	0.0279	0.0482948	yes	Not found differentially expressed by DESeq2						conserved Plasmodium protein, unknown function
OOK	PBANKA_010860	SLU7	berg01:334073-335856	199.084	434.543	-1.12612	2.54462	0.00015	0.000444344	yes	Not found differentially expressed by DESeq2						pre-mRNA-splicing factor SLU7, putative
OOK	PBANKA_081400	NA	berg08:594008-594966	445.588	972.39	-1.12582	2.64711	0.00015	0.000444344	yes	813.718	-1.14377	0.232699	-4.91523	8.86784e-07	4.27787e-06	conserved Plasmodium protein, unknown function
OOK	PBANKA_104010	CK	berg10:1559413-1560739	17.9309	39.0765	-1.12385	2.31851	0.0025	0.00566103	yes	3595.36	-1.20479	0.414803	-2.90449	0.0036785	0.00788622	choline kinase
OOK	PBANKA_090090	Pb235	berg09:45553-47440	15.407	33.5698	-1.12358	2.40676	0.0007	0.00180456	yes	160.701	-1.09474	0.36891	-2.96749	0.0030024	0.0065909	reticulocyte binding protein, putative
OOK	PBANKA_050230	NA	berg05:89519-91016	6.96301	15.1694	-1.12338	1.73812	0.01525	0.0282553	yes	Not found differentially expressed by DESeq2						tRNA pseudouridine synthase, putative
OOK	PBANKA_144870	NA	berg14:1828900-1838344	33.6573	73.3026	-1.12295	2.8749	0.0002	0.000578969	yes	Not found differentially expressed by DESeq2						bromodomain protein, putative
OOK	PBANKA_145530	NA	berg14:2097414-2098641	92.9267	202.382	-1.12291	2.63226	5e-05	0.000159772	yes	861.095	-1.21612	0.233077	-5.21765	1.81203e-07	9.89082e-07	conserved Plasmodium protein, unknown function
OOK	PBANKA_080830	NA	berg08:398197-399890	12.873	28.0109	-1.12164	2.27637	0.0047	0.00993788	yes	115.684	-1.55857	0.408395	-3.81631	0.00013546	0.000413877	E3 ubiquitin-protein ligase, putative
OOK	PBANKA_051320	NA	berg05:514255-515953	15.1354	32.9285	-1.12141	2.29407	0.00165	0.00391295	yes	Not found differentially expressed by DESeq2						WD repeat-containing protein, putative
OOK	PBANKA_131040	CEN2	berg13:460719-461466	157.723	343.035	-1.12097	2.52667	0.0002	0.000578969	yes	Not found differentially expressed by DESeq2						centrin-2, putative
OOK	PBANKA_111100	NA	berg11:409035-434501	21.2161	46.1375	-1.12078	2.83122	0.00045	0.00121259	yes	Not found differentially expressed by DESeq2						RNA pseudouridylate synthase, putative, fragment
OOK	PBANKA_113210	SF3B5	berg11:1187897-1188576	138.158	300.355	-1.12035	2.0049	0.00295	0.00655106	yes	273.297	-1.14774	0.303065	-3.78712	0.000152405	0.000458159	splicing factor 3B subunit 5, putative
OOK	PBANKA_121930	HSP110c	berg12:714323-716834	166.428	361.276	-1.1182	2.54688	0.00045	0.00121259	yes	Not found differentially expressed by DESeq2						heat shock protein 110, putative
OOK	PBANKA_010540	NA	berg01:203080-207619	27.73	60.0709	-1.11522	2.7047	5e-05	0.000159772	yes	Not found differentially expressed by DESeq2						coatomer alpha subunit, putative
OOK	PBANKA_061580	EST	berg06:618084-625455	4.40206	9.53482	-1.11503	2.49621	0.00095	0.00237923	yes	Not found differentially expressed by DESeq2						exported serine/threonine protein kinase
OOK	PBANKA_060430	NA	berg06:167283-169217	824.308	1784.04	-1.1139	2.39394	0.00055	0.0014509	yes	8623.43	-1.08984	0.316185	-3.44686	0.00056715	0.00149496	conserved Plasmodium protein, unknown function
OOK	PBANKA_122130	NA	berg12:795635-796319	232.299	502.218	-1.11233	2.39538	0.0003	0.000840423	yes	681.04	-1.22174	0.416131	-2.93596	0.00332516	0.00720822	conserved Plasmodium protein, unknown function
OOK	PBANKA_123030	NA	berg12:1150718-1158148	4.8792	10.5485	-1.11233	2.68964	0.00125	0.00305096	yes	Not found differentially expressed by DESeq2						conserved Plasmodium protein, unknown function
OOK	PBANKA_142290	NA	berg14:840735-841917	660.056	1425.38	-1.11069	2.12382	0.00085	0.00215052	yes	Not found differentially expressed by DESeq2						conserved Plasmodium protein, unknown function
OOK	PBANKA_130280	TPx1	berg13:147229-147817	492.376	1063.28	-1.11068	2.58057	0.0002	0.000578969	yes	2840.36	-1.17137	0.265732	-4.4081	1.04283e-05	4.05934e-05	thioredoxin peroxidase 1
OOK	PBANKA_142030	NA	berg14:754861-756476	80.3644	173.412	-1.10957	2.47675	0.0004	0.00109043	yes	Not found differentially expressed by DESeq2						conserved Plasmodium protein, unknown function
OOK	PBANKA_135640	RAD5	berg13:2122371-2126940	7.31448	15.7817	-1.10943	2.38294	0.00025	0.000711981	yes	Not found differentially expressed by DESeq2						DNA repair protein RAD5, putative
OOK	PBANKA_093780	NA	berg09:1395009-1397664	110.015	237.262	-1.10878	2.75301	0.0001	0.000305856	yes	Not found differentially expressed by DESeq2						U3/U14 snoRNA-associated small subunit rRNA processing protein, putative
OOK	PBANKA_146060	NA	berg14:2255783-2257217	28.8435	62.1643	-1.10784	2.59322	0.00045	0.00121259	yes	Not found differentially expressed by DESeq2						conserved Plasmodium protein, unknown function
OOK	PBANKA_090560	NA	berg09:216949-218270	2383.07	5135.41	-1.10766	2.29132	0.00095	0.00237923	yes	5727.17	-1.49921	0.378145	-3.96464	7.35062e-05	0.000239821	translation initiation factor eIF-1A, putative
OOK	PBANKA_102800	NA	berg10:1102061-1105745	42.7289	92.0243	-1.1068	2.93022	0.00015	0.000444344	yes	Not found differentially expressed by DESeq2						ubiquitin carboxyl-terminal hydrolase, putative
OOK	PBANKA_092960	NA	berg09:1121276-1122776	200.328	431.302	-1.10634	2.58032	0.0001	0.000305856	yes	1353.3	-1.02751	0.233394	-4.40247	1.07027e-05	4.15287e-05	pre-RNA processing ribonucleoprotein, putative
OOK	PBANKA_102280	GlyRS	berg10:876174-878613	14.2046	30.552	-1.1049	2.38197	0.00085	0.00215052	yes	Not found differentially expressed by DESeq2						glycine--tRNA ligase, putative
OOK	PBANKA_103350	NA	berg10:1315840-1317531	7.6082	16.3405	-1.10283	1.91564	0.012	0.0228245	yes	Not found differentially expressed by DESeq2						WD repeat-containing protein, putative
OOK	PBANKA_112170	NA	berg11:778893-782643	38.0071	81.5912	-1.10214	2.74425	5e-05	0.000159772	yes	Not found differentially expressed by DESeq2						leucine--tRNA ligase, putative
OOK	PBANKA_091420	NA	berg09:572920-578455	8.63443	18.4766	-1.09752	2.58881	0.0003	0.000840423	yes	Not found differentially expressed by DESeq2						conserved Plasmodium protein, unknown function
OOK	PBANKA_112290	HK	berg11:833516-835001	98.7849	211.338	-1.09719	2.58781	0.00015	0.000444344	yes	1314.83	-1.26891	0.446214	-2.84372	0.00445904	0.009406	hexokinase, putative
OOK	PBANKA_102150	NA	berg10:843737-844235	112.823	240.996	-1.09495	2.43262	0.0005	0.00133307	yes	Not found differentially expressed by DESeq2						copper transporter, putative
OOK	PBANKA_120220	NA	berg12:87839-91421	31.8592	68.0437	-1.09475	2.62582	5e-05	0.000159772	yes	1209.06	-1.01851	0.226353	-4.49965	6.80642e-06	2.76699e-05	U5 small nuclear ribonuclear protein, putative
OOK	PBANKA_040830	NA	berg04:311643-322185	18.6422	39.7726	-1.09321	2.89744	0.00015	0.000444344	yes	Not found differentially expressed by DESeq2						phd finger protein, putative
OOK	PBANKA_103750	ACalpha	berg10:1476517-1482315	10.9587	23.3768	-1.093	2.3186	0.0007	0.00180456	yes	Not found differentially expressed by DESeq2						adenylyl cyclase alpha
OOK	PBANKA_082690	NA	berg08:1023311-1032107	10.6215	22.63	-1.09124	2.68828	0.00015	0.000444344	yes	880.18	-1.43351	0.323963	-4.42492	9.64766e-06	3.78887e-05	protein kinase, putative
OOK	PBANKA_051830	NA	berg05:669870-675090	17.4176	37.1023	-1.09097	2.61051	5e-05	0.000159772	yes	Not found differentially expressed by DESeq2						conserved Plasmodium protein, unknown function
OOK	PBANKA_020870	LytB	berg02:315519-316998	51.9535	110.595	-1.08999	2.59291	5e-05	0.000159772	yes	Not found differentially expressed by DESeq2						4-hydroxy-3-methylbut-2-enyl diphosphate reductase, putative
OOK	PBANKA_061410	NA	berg06:548247-549246	384.587	817.977	-1.08875	2.50025	0.0003	0.000840423	yes	816.1	-1.06219	0.321202	-3.30692	0.000943272	0.00235038	transcription initiation factor IIA subunit 1, putative
OOK	PBANKA_100760	EVP1	berg10:316956-319082	19.0642	40.5376	-1.08839	2.42216	0.00045	0.00121259	yes	Not found differentially expressed by DESeq2						erythrocyte vesicle protein 1, putative
OOK	PBANKA_051280	MTRAP	berg05:499280-501254	273.788	582.119	-1.08825	2.5791	0.00035	0.000967221	yes	3709.52	-1.16354	0.343392	-3.38837	0.000703089	0.00181199	merozoite TRAP-like protein, putative
OOK	PBANKA_061500	NA	berg06:573887-575612	28.3338	60.2206	-1.08773	2.27252	0.0016	0.00380558	yes	Not found differentially expressed by DESeq2						transcription initiation factor IIE, alpha subunit, putative
OOK	PBANKA_144050	NA	berg14:1477136-1480070	95.1075	201.918	-1.08614	2.70817	5e-05	0.000159772	yes	Not found differentially expressed by DESeq2						conserved Plasmodium protein, unknown function
OOK	PBANKA_051090	RPS2	berg05:447285-448370	771.894	1638.6	-1.08599	2.39539	0.00055	0.0014509	yes	Not found differentially expressed by DESeq2						40S ribosomal protein S2, putative
OOK	PBANKA_060290	NA	berg06:122237-123556	31.8384	67.5811	-1.08585	1.81584	0.0073	0.0147019	yes	Not found differentially expressed by DESeq2						conserved Plasmodium protein, unknown function
OOK	PBANKA_135830	NA	berg13:2211762-2216511	155.767	330.207	-1.08399	2.28467	0.0002	0.000578969	yes	4901.25	-1.05146	0.209795	-5.01183	5.39138e-07	2.71694e-06	conserved Plasmodium protein, unknown function
OOK	PBANKA_091790	RPT5	berg09:707803-709159	124.05	262.722	-1.08262	2.53994	0.00015	0.000444344	yes	1169.93	-1.01133	0.204525	-4.94476	7.62388e-07	3.7111e-06	26S protease regulatory subunit 6a, putative
OOK	PBANKA_071820	NA	berg07:618463-619099	25.678	54.3464	-1.08165	1.81518	0.0072	0.0145258	yes	107.645	-1.04099	0.387896	-2.68367	0.00728179	0.014648	conserved protein, unknown function
OOK	PBANKA_146450	NA	berg14:2378315-2380268	35.938	76.0179	-1.08083	2.6616	0.00015	0.000444344	yes	Not found differentially expressed by DESeq2						DEAD/DEAH box ATP-dependent RNA helicase, putative
OOK	PBANKA_141260	TERT	berg14:479687-487684	2.78989	5.89742	-1.07988	2.15454	0.0045	0.00956382	yes	Not found differentially expressed by DESeq2						telomerase reverse transcriptase
OOK	PBANKA_083630	CLAG9	berg08:1320156-1325058	9.97765	21.085	-1.07944	2.4668	0.0004	0.00109043	yes	Not found differentially expressed by DESeq2						cytoadherence linked asexual protein 9
OOK	PBANKA_146200	NA	berg14:2294630-2295770	70.234	148.395	-1.0792	2.55577	0.00015	0.000444344	yes	446.655	-1.06954	0.411374	-2.59991	0.00932473	0.0182439	conserved Plasmodium protein, unknown function
OOK	PBANKA_071370	NA	berg07:490210-492241	9.34771	19.7449	-1.0788	2.15345	0.0084	0.0166524	yes	Not found differentially expressed by DESeq2						GTPase, putative
OOK	PBANKA_144850	SENP1	berg14:1822599-1825610	33.343	70.3683	-1.07754	2.83402	0.00035	0.000967221	yes	Not found differentially expressed by DESeq2						sentrin-specific protease 1, putative
OOK	PBANKA_100050	NA	berg10:21805-23809	23.5145	49.5826	-1.07628	2.41912	0.00025	0.000711981	yes	340.182	-1.18995	0.368882	-3.22582	0.0012561	0.00305575	conserved rodent malaria protein, unknown function
OOK	PBANKA_141980	NA	berg14:733009-737919	5.41508	11.4145	-1.07581	2.01759	0.004	0.00860974	yes	Not found differentially expressed by DESeq2						3',5'-cyclic nucleotide phosphodiesterase, putative
OOK	PBANKA_031630	NA	berg03:560914-561860	35.751	75.329	-1.07522	2.28563	0.0035	0.00763098	yes	187.643	-1.24109	0.545728	-2.27419	0.0229548	0.0408627	fam-b protein
OOK	PBANKA_061680	ARP6	berg06:663540-666258	24.6026	51.7254	-1.07206	2.6683	0.00015	0.000444344	yes	268.592	-1.07296	0.313634	-3.42107	0.000623764	0.00162392	actin-related protein, putative
OOK	PBANKA_051450	RPN9	berg05:558272-559445	18.8147	39.5564	-1.07205	2.22111	0.0033	0.00724505	yes	Not found differentially expressed by DESeq2						26S proteasome regulatory subunit RPN9, putative
OOK	PBANKA_114440	NA	berg11:1634464-1636960	10.52	22.1019	-1.07104	2.30604	0.0017	0.00402001	yes	Not found differentially expressed by DESeq2						conserved Plasmodium protein, unknown function
OOK	PBANKA_100670	PRPF31	berg10:290412-292151	57.9571	121.446	-1.06726	2.51028	0.0001	0.000305856	yes	535.615	-1.05891	0.221753	-4.77517	1.79553e-06	8.14443e-06	U4/U6 small nuclear ribonucleoprotein PRP31, putative
OOK	PBANKA_133440	NA	berg13:1369486-1371970	40.228	84.2456	-1.0664	2.51309	0.0001	0.000305856	yes	Not found differentially expressed by DESeq2						inorganic anion antiporter, putative
OOK	PBANKA_101290	NA	berg10:554078-555263	27.3307	57.1939	-1.06534	2.43926	0.00175	0.00412211	yes	Not found differentially expressed by DESeq2						SNARE protein, putative
OOK	PBANKA_141510	CCT	berg14:554482-557430	25.3907	53.1017	-1.06446	2.47658	5e-05	0.000159772	yes	644.914	-1.11579	0.275794	-4.04575	5.21568e-05	0.000174623	choline-phosphate cytidylyltransferase
OOK	PBANKA_111620	NA	berg11:592482-593811	7.47904	15.6341	-1.06377	1.62068	0.02005	0.0360184	yes	Not found differentially expressed by DESeq2						ras GTPAse, putative
OOK	PBANKA_136520	NA	berg13:2465391-2466279	281.002	585.487	-1.05906	2.50182	0.00015	0.000444344	yes	Not found differentially expressed by DESeq2						thioredoxin-related protein, putative
OOK	PBANKA_010760	NA	berg01:280539-296862	2.58128	5.37807	-1.059	2.59762	0.0006	0.00157037	yes	243.198	-1.02949	0.403402	-2.55201	0.0107105	0.0206229	conserved Plasmodium protein, unknown function
OOK	PBANKA_122200	NA	berg12:812755-814939	36.9701	76.9656	-1.05785	2.55323	0.00015	0.000444344	yes	Not found differentially expressed by DESeq2						sin3 associated polypeptide p18 protein, putative
OOK	PBANKA_133970	NA	berg13:1549563-1553736	5.53991	11.5303	-1.05749	2.01633	0.0045	0.00956382	yes	Not found differentially expressed by DESeq2						DEAD box helicase, putative
OOK	PBANKA_070800	SEC23	berg07:294033-296443	59.5387	123.544	-1.05312	2.50436	5e-05	0.000159772	yes	594.484	-1.87928	0.296725	-6.33343	2.39768e-10	2.23999e-09	protein transport protein SEC23, putative
OOK	PBANKA_052330	NA	berg05:873741-874906	28.0921	58.2617	-1.05238	2.00083	0.0039	0.00841011	yes	Not found differentially expressed by DESeq2						conserved Plasmodium protein, unknown function
OOK	PBANKA_101310	NA	berg10:560911-561776	790.97	1640.01	-1.05201	2.41846	0.00025	0.000711981	yes	Not found differentially expressed by DESeq2						60S ribosomal protein L14, putative
OOK	PBANKA_020380	NA	berg02:158738-160406	26.117	54.1238	-1.05128	2.45835	0.00065	0.00168949	yes	Not found differentially expressed by DESeq2						phenylalanine--tRNA ligase alpha subunit, putative
OOK	PBANKA_030360	RPN1	berg03:109150-112587	170.394	353.052	-1.051	2.35123	0.00065	0.00168949	yes	3173.09	-1.12573	0.198769	-5.66351	1.48311e-08	1.00487e-07	26S proteasome regulatory subunit RPN1, putative
OOK	PBANKA_081480	NA	berg08:615515-615964	2254.15	4669.58	-1.05071	2.47123	0.0003	0.000840423	yes	1343.25	-1.22327	0.327433	-3.73593	0.000187022	0.000550304	conserved Plasmodium protein, unknown function
OOK	PBANKA_114030	NA	berg11:1509454-1518264	15.5223	32.1379	-1.04993	2.81848	5e-05	0.000159772	yes	Not found differentially expressed by DESeq2						conserved Plasmodium protein, unknown function
OOK	PBANKA_070600	DRE2	berg07:231025-232349	77.7269	160.829	-1.04904	2.39978	0.00055	0.0014509	yes	Not found differentially expressed by DESeq2						Fe-S cluster assembly protein DRE2, putative
OOK	PBANKA_081300	ICP	berg08:565729-567304	309.397	640.032	-1.04869	2.41184	0.00035	0.000967221	yes	Not found differentially expressed by DESeq2						inhibitor of cysteine proteases
OOK	PBANKA_094110	NA	berg09:1523699-1525802	1185.85	2451.57	-1.04778	2.14928	0.00165	0.00391295	yes	4431.73	-1.10228	0.322762	-3.41515	0.00063746	0.00165651	conserved Plasmodium protein, unknown function
OOK	PBANKA_040600	NA	berg04:220950-226263	30.0274	62.0683	-1.04758	2.49208	0.00015	0.000444344	yes	Not found differentially expressed by DESeq2						conserved Plasmodium protein, unknown function
OOK	PBANKA_093060	NA	berg09:1152510-1153548	116.837	241.347	-1.0466	2.52647	0.00015	0.000444344	yes	Not found differentially expressed by DESeq2						conserved Plasmodium protein, unknown function
OOK	PBANKA_145430	VPS16	berg14:2054516-2057414	10.6033	21.9006	-1.04646	2.25616	0.00105	0.00260269	yes	Not found differentially expressed by DESeq2						vacuolar protein sorting-associated protein 16, putative
OOK	PBANKA_020134	NA	berg02:76532-76992	77.462	159.588	-1.04279	1.84487	0.0067	0.0136309	yes	411.616	-1.76648	0.260733	-6.77505	1.24367e-11	1.46644e-10	fam-c protein
OOK	PBANKA_041080	NA	berg04:405413-407955	10.6392	21.8914	-1.04098	2.08662	0.00345	0.00753841	yes	Not found differentially expressed by DESeq2						ubiquitin-protein ligase, putative
OOK	PBANKA_092600	NA	berg09:1000163-1001219	10.6485	21.8718	-1.03842	1.62668	0.01495	0.0277562	yes	Not found differentially expressed by DESeq2						conserved Plasmodium protein, unknown function
OOK	PBANKA_143470	NA	berg14:1251830-1257791	7.19086	14.768	-1.03824	2.33397	0.00105	0.00260269	yes	Not found differentially expressed by DESeq2						clathrin heavy chain, putative
OOK	PBANKA_020410	NA	berg02:164227-164878	731.529	1502.14	-1.03803	2.32114	0.00035	0.000967221	yes	Not found differentially expressed by DESeq2						N-terminal acetyltransferase, putative
OOK	PBANKA_061650	NA	berg06:657028-657562	850.026	1741.15	-1.03446	2.16535	0.0014	0.0033767	yes	Not found differentially expressed by DESeq2						conserved Plasmodium protein, unknown function
OOK	PBANKA_020510	NA	berg02:188818-190960	150.059	307.154	-1.03343	2.50857	0.0002	0.000578969	yes	Not found differentially expressed by DESeq2						mitochondrial carrier protein, putative
OOK	PBANKA_061510	NA	berg06:576772-578824	41.1199	84.0025	-1.03059	2.47641	0.00045	0.00121259	yes	Not found differentially expressed by DESeq2						queuine tRNA-ribosyltransferase, putative
OOK	PBANKA_113520	NA	berg11:1297078-1299892	195.452	399.161	-1.03016	2.48538	0.0002	0.000578969	yes	Not found differentially expressed by DESeq2						GTP-binding protein, putative
OOK	PBANKA_141780	NA	berg14:654457-656893	49.6637	101.363	-1.02927	2.57704	5e-05	0.000159772	yes	Not found differentially expressed by DESeq2						N2,N2-dimethylguanosine tRNA methyltransferase, putative
OOK	PBANKA_051540	NA	berg05:582983-584954	106.795	217.813	-1.02825	2.19015	0.001	0.00249004	yes	Not found differentially expressed by DESeq2						conserved Plasmodium protein, unknown function
OOK	PBANKA_092130	NA	berg09:814085-814613	33.088	67.4478	-1.02746	1.77263	0.0107	0.0206485	yes	475.182	-1.31819	0.435547	-3.02652	0.00247387	0.00552555	deoxyuridine 5'-triphosphate nucleotidohydrolase, putative
OOK	PBANKA_051270	NA	berg05:495453-496551	246.186	500.92	-1.02483	2.38199	0.00025	0.000711981	yes	930.809	-1.42882	0.269377	-5.30417	1.13188e-07	6.47666e-07	conserved Plasmodium protein, unknown function
OOK	PBANKA_082260	NA	berg08:874406-876464	143.302	291.31	-1.0235	2.43016	0.00015	0.000444344	yes	Not found differentially expressed by DESeq2						conserved Plasmodium protein, unknown function
OOK	PBANKA_112340	NA	berg11:844973-845234	815.003	1655.36	-1.02227	2.24343	0.0008	0.00203521	yes	Not found differentially expressed by DESeq2						anaphase-promoting complex subunit, putative
OOK	PBANKA_140250	NA	berg14:114179-117416	19.981	40.4978	-1.01921	2.34462	0.00015	0.000444344	yes	Not found differentially expressed by DESeq2						conserved Plasmodium protein, unknown function
OOK	PBANKA_133330	NA	berg13:1333531-1341038	3.50913	7.08701	-1.01407	1.89208	0.00535	0.0111625	yes	171.451	-2.31672	0.463638	-4.99683	5.82796e-07	2.91578e-06	conserved Plasmodium protein, unknown function
OOK	PBANKA_080450	RAMA	berg08:227061-230028	71.1755	143.671	-1.01332	2.30454	0.00085	0.00215052	yes	1176.55	-1.02814	0.388122	-2.64902	0.00807252	0.0160647	rhoptry-associated membrane antigen, putative
OOK	PBANKA_060630	NA	berg06:249889-252535	51.8478	104.657	-1.01331	2.41629	0.00035	0.000967221	yes	1886.85	-1.0423	0.244734	-4.25889	2.05443e-05	7.56094e-05	conserved Plasmodium protein, unknown function
OOK	PBANKA_060170	NA	berg06:89605-91450	63.5245	127.832	-1.00886	2.53341	0.00025	0.000711981	yes	Not found differentially expressed by DESeq2						conserved Plasmodium protein, unknown function
OOK	PBANKA_083550	NA	berg08:1299809-1301382	95.9652	193.074	-1.00857	2.46125	0.00035	0.000967221	yes	Not found differentially expressed by DESeq2						conserved Plasmodium protein, unknown function
OOK	PBANKA_103730	NA	berg10:1471479-1472358	51.0701	102.678	-1.00757	2.23135	0.0015	0.00359338	yes	407.065	-1.02325	0.303522	-3.37126	0.000748259	0.00190916	conserved Plasmodium protein, unknown function
OOK	PBANKA_112210	NA	berg11:804380-805472	30.1046	60.5227	-1.00749	2.19653	0.0035	0.00763098	yes	Not found differentially expressed by DESeq2						ferredoxin--NADP reductase, putative
OOK	PBANKA_020660	NA	berg02:245185-248743	12.4306	24.9784	-1.00678	2.29608	0.00135	0.00326807	yes	282.54	-1.05852	0.3743	-2.82799	0.00468418	0.00983073	asparagine and aspartate rich protein 2, putative
OOK	PBANKA_050560	NA	berg05:221671-224261	32.2534	64.6497	-1.00319	2.36438	0.0002	0.000578969	yes	Not found differentially expressed by DESeq2						endomembrane protein 70, putative
OOK	PBANKA_040970	NA	berg04:371355-374427	560.482	280.136	1.00054	-2.24507	0.00055	0.0014509	yes	4039.94	1.1205	0.339917	3.2964	0.000979318	0.00242979	plasmepsin VI
OOK	PBANKA_061190	NA	berg06:466493-467264	152.295	76.0468	1.00191	-2.18196	0.0014	0.0033767	yes	Not found differentially expressed by DESeq2						histidine triad protein, putative
OOK	PBANKA_060870	NA	berg06:353180-353774	69.07	34.4842	1.00213	-1.81197	0.0108	0.0208097	yes	Not found differentially expressed by DESeq2						conserved Plasmodium protein, unknown function
OOK	PBANKA_103520	CCp3	berg10:1392157-1396072	239.338	119.442	1.00274	-2.12663	0.00125	0.00305096	yes	3706.38	1.07661	0.276827	3.8891	0.000100616	0.000316166	scavenger receptor-like protein LCCL domain-containing protein LCCL/lectin adhesive-like protein 1
OOK	PBANKA_080990	NA	berg08:447092-449062	214.86	107.225	1.00275	-2.35997	0.0005	0.00133307	yes	443.785	1.32055	0.305362	4.32453	1.52855e-05	5.79226e-05	tRNA pseudouridine synthase, putative
OOK	PBANKA_061130	NA	berg06:446450-447068	60.2068	29.9797	1.00594	-1.7576	0.01255	0.0237413	yes	109.317	1.70509	0.585945	2.90998	0.00361451	0.0077593	conserved Plasmodium protein, unknown function
OOK	PBANKA_060400	NA	berg06:150808-151813	44.6878	22.2258	1.00765	-2.02806	0.01075	0.0207285	yes	Not found differentially expressed by DESeq2						conserved Plasmodium protein, unknown function
OOK	PBANKA_130690	SRPK2	berg13:320126-324104	75.6489	37.5849	1.00916	-2.42833	0.00025	0.000711981	yes	Not found differentially expressed by DESeq2						serine/threonine protein kinase, putative
OOK	PBANKA_091330	NA	berg09:536342-539541	9.70203	4.81939	1.00944	-1.76366	0.01175	0.0224034	yes	121.032	1.78479	0.451388	3.95401	7.68537e-05	0.000249069	regulator of chromosome condensation, putative
OOK	PBANKA_021160	NA	berg02:436165-438328	45.8126	22.7402	1.0105	-2.25009	0.0007	0.00180456	yes	337.28	1.15066	0.277382	4.14829	3.34972e-05	0.000116568	conserved Plasmodium protein, unknown function
OOK	PBANKA_090510	NA	berg09:203318-204592	29.0373	14.3961	1.01223	-1.72934	0.01335	0.0250926	yes	149.258	1.42259	0.465533	3.05583	0.00224441	0.00508315	carbohydrate kinase, putative
OOK	PBANKA_071680	NA	berg07:579912-580236	1179.42	584.635	1.01246	-2.17903	0.0007	0.00180456	yes	863.25	1.22554	0.38758	3.16203	0.00156672	0.00370912	conserved Plasmodium protein, unknown function
OOK	PBANKA_070540	IF3a	berg07:207871-208691	70.8088	35.0607	1.01407	-1.71805	0.00785	0.0156919	yes	175.269	1.0129	0.366164	2.76626	0.00567034	0.0116921	translation initiation factor IF-3, putative
OOK	PBANKA_123020	CRK5	berg12:1147914-1150053	47.4136	23.471	1.01442	-2.29662	0.0004	0.00109043	yes	672.069	1.24291	0.327823	3.79141	0.000149793	0.000450865	cdc2-related protein kinase 5
OOK	PBANKA_092940	MLC-B	berg09:1113521-1117592	692.628	342.807	1.01469	-2.12048	0.0013	0.00316049	yes	Not found differentially expressed by DESeq2						myosin light chain B, putative
OOK	PBANKA_121780	SPC2	berg12:656022-657601	147.361	72.9224	1.01492	-2.14083	0.0025	0.00566103	yes	Not found differentially expressed by DESeq2						signal peptidase complex subunit 2, putative
OOK	PBANKA_143800	PKAr	berg14:1383517-1385449	202.529	100.098	1.01672	-2.38279	0.0003	0.000840423	yes	1731.28	1.2181	0.250925	4.85443	1.20736e-06	5.667e-06	CAMP-dependent protein kinase regulatory subunit, putative
OOK	PBANKA_111910	SF3A2	berg11:703929-704625	66.0882	32.6378	1.01785	-1.89753	0.005	0.0105094	yes	236.54	1.51335	0.329235	4.59654	4.29556e-06	1.82891e-05	splicing factor 3A subunit 2, putative
OOK	PBANKA_103910	NA	berg10:1526715-1529070	9.0022	4.44144	1.01925	-1.57718	0.02135	0.0380894	yes	Not found differentially expressed by DESeq2						conserved Plasmodium protein, unknown function
OOK	PBANKA_082530	NA	berg08:969745-971800	67.5916	33.3458	1.01934	-2.37806	0.00055	0.0014509	yes	Not found differentially expressed by DESeq2						conserved Plasmodium protein, unknown function
OOK	PBANKA_113370	NA	berg11:1244402-1247507	59.6156	29.3911	1.02031	-2.42616	0.00035	0.000967221	yes	515.195	1.09742	0.264113	4.15514	3.25094e-05	0.000113865	conserved Plasmodium protein, unknown function
OOK	PBANKA_121210	NA	berg12:430293-431475	53.2768	26.2612	1.02058	-1.65118	0.01715	0.0313864	yes	Not found differentially expressed by DESeq2						conserved Plasmodium protein, unknown function
OOK	PBANKA_101920	NA	berg10:760856-762939	731.463	360.533	1.02065	-2.34568	0.00035	0.000967221	yes	1597.28	1.08572	0.290658	3.73539	0.000187428	0.000550832	conserved Plasmodium protein, unknown function
OOK	PBANKA_040210	NA	berg04:93015-98490	37.2311	18.3483	1.02086	-2.35914	0.00055	0.0014509	yes	710.786	1.14315	0.427449	2.67435	0.00748735	0.0150242	spindle pole body protein, putative
OOK	PBANKA_021120	NA	berg02:424655-427307	43.0737	21.2195	1.02142	-2.42798	0.0008	0.00203521	yes	Not found differentially expressed by DESeq2						conserved Plasmodium protein, unknown function
OOK	PBANKA_051130	NA	berg05:460133-461735	166.618	81.963	1.0235	-2.44371	0.0003	0.000840423	yes	454.744	1.51831	0.241144	6.29627	3.04896e-10	2.79997e-09	mitochondrial ribosomal protein S22 precursor, putative
OOK	PBANKA_123340	NA	berg12:1258875-1262175	125.094	61.5158	1.02399	-2.46942	0.0001	0.000305856	yes	Not found differentially expressed by DESeq2						WD repeat-containing protein 26, putative
OOK	PBANKA_040120	ABCB4	berg04:51990-55815	5.99713	2.94777	1.02465	-1.67577	0.0213	0.0380119	yes	127.65	1.48156	0.587072	2.52364	0.0116146	0.0221616	ABC transporter B family member 4, putative
OOK	PBANKA_131170	MDR2	berg13:493912-496759	14.2419	6.99627	1.02548	-1.84173	0.00505	0.0105998	yes	181.437	1.04745	0.442361	2.36786	0.0178912	0.0326758	multidrug resistance protein 2, putative ABC transporter B family member 2, putative
OOK	PBANKA_113130	NA	berg11:1155835-1156969	121.14	59.3721	1.02882	-2.21459	0.00055	0.0014509	yes	Not found differentially expressed by DESeq2						conserved Plasmodium protein, unknown function
OOK	PBANKA_060140	CYP26	berg06:74146-75706	399.409	195.603	1.02994	-2.41829	0.00035	0.000967221	yes	735.396	1.14982	0.303074	3.79388	0.000148314	0.000446965	#N/A
OOK	PBANKA_102870	RPN13	berg10:1133880-1136197	948.831	464.497	1.03048	-2.33402	0.00045	0.00121259	yes	Not found differentially expressed by DESeq2						26S proteasome regulatory subunit RPN13, putative
OOK	PBANKA_102590	NA	berg10:1025399-1027334	37.3911	18.3035	1.03058	-2.23151	0.0011	0.00271479	yes	504.793	1.02618	0.256745	3.99687	6.41853e-05	0.000212551	lysine--tRNA ligase, putative
OOK	PBANKA_121230	NA	berg12:434957-438068	17.3299	8.46489	1.0337	-2.05663	0.00245	0.00556171	yes	235.857	1.15377	0.361575	3.19097	0.00141796	0.00339333	initiation factor 2 subunit family, putative
OOK	PBANKA_144460	NA	berg14:1657235-1662187	74.1601	36.2112	1.03421	-2.39501	0.0004	0.00109043	yes	981.702	1.30657	0.234435	5.5733	2.49965e-08	1.62344e-07	conserved Plasmodium protein, unknown function
OOK	PBANKA_020180	NA	berg02:102185-104092	14.9917	7.31857	1.03453	-1.55498	0.0214	0.0381645	yes	Not found differentially expressed by DESeq2						TatD-like deoxyribonuclease, putative
OOK	PBANKA_133960	NA	berg13:1547669-1548952	833.771	407.027	1.03453	-2.35352	0.0004	0.00109043	yes	Not found differentially expressed by DESeq2						MSF1-like protein, putative
OOK	PBANKA_050440	NA	berg05:178585-181384	449.708	219.312	1.03601	-2.25875	0.0005	0.00133307	yes	Not found differentially expressed by DESeq2						conserved Plasmodium protein, unknown function
OOK	PBANKA_136400	NA	berg13:2420502-2424858	47.8816	23.3482	1.03616	-2.6058	0.0005	0.00133307	yes	487.965	1.0112	0.363139	2.7846	0.00535942	0.011117	conserved Plasmodium protein, unknown function
OOK	PBANKA_082630	TLP2	berg08:1001855-1002764	567.748	276.769	1.03657	-2.42333	0.00025	0.000711981	yes	Not found differentially expressed by DESeq2						thioredoxin-like protein 2, putative
OOK	PBANKA_130270	NA	berg13:142407-145567	43.7512	21.3179	1.03726	-2.30613	0.00065	0.00168949	yes	108.795	-3.37883	0.853387	-3.95932	7.51648e-05	0.000244223	conserved Plasmodium protein, unknown function
OOK	PBANKA_123390	NA	berg12:1277327-1277702	1153.62	562.024	1.03747	-2.43414	5e-05	0.000159772	yes	Not found differentially expressed by DESeq2						mitochondrial ribosomal protein L14 precursor, putative
OOK	PBANKA_090280	NA	berg09:134545-135611	73.7662	35.9117	1.03851	-2.05849	0.0018	0.00422307	yes	265.233	1.21454	0.33423	3.63383	0.000279248	0.000786427	conserved Plasmodium protein, unknown function
[truncated: 909 more rows]
